# Supplementary material for: In-vitro human myogenesis model reveals novel mRNA alternative splicing isoforms
Source: Sci Rep. 2025 Oct 1;15:34273. doi: 10.1038/s41598-025-16523-2 (PMC12489129; doi:10.1038/s41598-025-16523-2)
Supplement: Supplementary file 4 — Supplementary Material 4 [file 41598_2025_16523_MOESM4_ESM.xlsx]

## Sheet: Sheet1
Isoform Category	Nanopore	Illumina	Hybrid
Antisense	7402 (23.7 %)	8(0.0 %)	5535 (9.1 %)
Full-Splice match	14488 (46.3 %)	30846 (76.2 %)	38812 (64.1 %)
Fusion	83 (0.3 %)	439 (1.1 %)	511 (0.8 %)
Genic	607 (1.9 %)	139 (0.3 %)	289 (0.5 %)
Genic intron	18 (0.1 %)	10 (0.0 %)	7 (0.0 %)
Incomplete-Splice match	76 (0.2 %)	215 (0.5 %)	258 (0.4 %)
Intergenic	4705 (15.1 %)	232 (0.6 %)	1317 (2.2 %)
Novel in catalog	1439 (4.6 %)	5140 (12.7 %)	7826 (12.9 %)
Novel not in catalog	2440 (7.8 %)	3463 (8.6 %)	6027 (9.9 %)
sum	31258	40492	60582
Supplementary Material 4. Table comparing three RNA-seq methods—Nanopore long-reads, Illumina short-reads, and the combined hybrid approach. Nanopore Data were filtered by requiring count>0 in at least 12 samples, while Illumina and Hybrid Data were filtered by requiring count>0 in at least 24 samples. Each column represents one method, showing the number and types of "isoform categories" detecte…
