# Supplementary material for: In-vitro human myogenesis model reveals novel mRNA alternative splicing isoforms
Source: Sci Rep. 2025 Oct 1;15:34273. doi: 10.1038/s41598-025-16523-2 (PMC12489129; doi:10.1038/s41598-025-16523-2)
Supplement: Supplementary file 6 — Supplementary Material 6 [file 41598_2025_16523_MOESM6_ESM.xlsx]

## Sheet: Look-Up Table
Supplementary Material 6. Look-up table including all Data generated in this study. Sheet 1: Differential Gene Expression (DGE) at mRNA gene level for days 0 to 3. Sheet 2: Gene Set Enrichment Analysis (GSEA) at mRNA gene level for days 0 to 3. Sheet 3: Differential Gene Expression (DGE) at mRNA gene level for days 3 to 5. Sheet 4: Gene Set Enrichment Analysis (GSEA) at mRNA gene level for days 3…

## Sheet: Sheet1_DGE 0-3
	Gene_stable_ID	Gene_description	Chromosome_scaffold_name	Gene_start_bp	Gene_end_bp	Strand	Karyotype_band	Gene_name	Gene_GC_content	Gene_type	miRBase_transcript_name_ID	Gene_Length	baseMean	log2FoldChange	lfcSE	stat	pvalue	padj
4665	ENSG00000129170	cysteine and glycine rich protein 3 [Source:HGNC Symbol;Acc:HGNC:2472]	chr11	19182030	19210571	-1	p15.1	CSRP3	42.87	protein_coding		1633	7131.89	0.116716	0.00370568	31.4965	9.68852e-218	2.056e-213
7454	ENSG00000156298	tetraspanin 7 [Source:HGNC Symbol;Acc:HGNC:11854]	chrX	38561542	38688920	1	p11.4	TSPAN7	39.54	protein_coding		2938	12851.4	0.0883861	0.00385429	22.9319	2.23421e-116	2.37061e-112
7626	ENSG00000158258	calsyntenin 2 [Source:HGNC Symbol;Acc:HGNC:17448]	chr3	139935185	140577397	1	q23	CLSTN2	42.71	protein_coding		14596	11905.8	0.0617822	0.00271579	22.7492	1.46012e-114	1.03284e-110
13538	ENSG00000234810	novel transcript	chr1	55329288	56070513	1	p32.3		40.57	lncRNA		8481	441.327	-0.0650982	0.00301401	-21.5986	1.85302e-103	9.83076e-100
5382	ENSG00000135476	extra spindle pole bodies like 1, separase [Source:HGNC Symbol;Acc:HGNC:16856]	chr12	53268299	53293638	1	q13.13	ESPL1	51.69	protein_coding		8885	1609.61	-0.0484907	0.00237898	-20.383	2.36649e-92	1.00439e-88
14763	ENSG00000257890	novel transcript	chr12	106050961	106058254	-1	q23.3		36.61	lncRNA		632	820.526	0.0405524	0.00203838	19.8944	4.55215e-88	1.61002e-84
3754	ENSG00000118729	calsequestrin 2 [Source:HGNC Symbol;Acc:HGNC:1513]	chr1	115700021	115768714	-1	p13.1	CASQ2	43.21	protein_coding		2688	83072.3	0.128906	0.00652593	19.7529	7.57205e-87	2.29552e-83
689	ENSG00000064787	brain enriched myelin associated protein 1 [Source:HGNC Symbol;Acc:HGNC:974]	chr20	53936777	54070594	-1	q13.2	BCAS1	40.73	protein_coding		8186	12667.7	0.100952	0.00545843	18.4947	2.27791e-76	6.04243e-73
10409	ENSG00000179750	apolipoprotein B mRNA editing enzyme catalytic subunit 3B [Source:HGNC Symbol;Acc:HGNC:17352]	chr22	38982347	38992804	1	q13.1	APOBEC3B	53.12	protein_coding		1896	4840.43	-0.0806967	0.00438003	-18.4238	8.46967e-76	1.99705e-72
5496	ENSG00000136158	sprouty RTK signaling antagonist 2 [Source:HGNC Symbol;Acc:HGNC:11270]	chr13	80335976	80341126	-1	q31.1	SPRY2	49.06	protein_coding		3213	8438.73	0.0303111	0.00164664	18.4078	1.13733e-75	2.41354e-72
9323	ENSG00000170290	sarcolipin [Source:HGNC Symbol;Acc:HGNC:11089]	chr11	107707378	107719693	-1	q22.3	SLN	40.74	protein_coding		906	38448.7	0.111493	0.00626249	17.8033	6.66143e-71	1.28511e-67
13752	ENSG00000237649	kinesin family member C1 [Source:HGNC Symbol;Acc:HGNC:6389]	chr6	33391823	33409896	1	p21.32	KIFC1	47.44	protein_coding		3030	6003.17	-0.0695299	0.00397888	-17.4747	2.23155e-68	3.94632e-65
1788	ENSG00000100336	apolipoprotein L4 [Source:HGNC Symbol;Acc:HGNC:14867]	chr22	36189124	36204840	-1	q12.3	APOL4	49.11	protein_coding		4420	3651.13	0.0733275	0.00422728	17.3462	2.10554e-67	3.43705e-64
6874	ENSG00000148660	calcium/calmodulin dependent protein kinase II gamma [Source:HGNC Symbol;Acc:HGNC:1463]	chr10	73812501	73874591	-1	q22.2	CAMK2G	51.65	protein_coding		7273	11371.6	0.019814	0.00117303	16.8913	5.21855e-64	7.9102e-61
1923	ENSG00000101057	MYB proto-oncogene like 2 [Source:HGNC Symbol;Acc:HGNC:7548]	chr20	43667019	43716495	1	q13.12	MYBL2	49.88	protein_coding		2776	2217.83	-0.0629496	0.00376744	-16.7088	1.13045e-62	1.59928e-59
2824	ENSG00000109063	myosin heavy chain 3 [Source:HGNC Symbol;Acc:HGNC:7573]	chr17	10628526	10657309	-1	p13.1	MYH3	48.63	protein_coding		6684	725863	0.128334	0.00769529	16.6769	1.92997e-62	2.55974e-59
11114	ENSG00000186185	kinesin family member 18B [Source:HGNC Symbol;Acc:HGNC:27102]	chr17	44924709	44947773	-1	q21.31	KIF18B	49.3	protein_coding		4717	1680.52	-0.074031	0.00454443	-16.2905	1.15289e-59	1.43915e-56
7618	ENSG00000158164	thymosin beta 15A [Source:HGNC Symbol;Acc:HGNC:30744]	chrX	102513682	102516739	-1	q22.1	TMSB15A	43.03	protein_coding		634	2636.07	-0.0635332	0.00390144	-16.2846	1.27031e-59	1.49763e-56
10318	ENSG00000178796	regulatory subunit of type II PKA R-subunit domain containing 1 [Source:HGNC Symbol;Acc:HGNC:26686]	chr1	151710433	151729805	1	q21.3	RIIAD1	51.01	protein_coding		2276	180.005	0.0476343	0.00292839	16.2663	1.71076e-59	1.91074e-56
1567	ENSG00000093009	cell division cycle 45 [Source:HGNC Symbol;Acc:HGNC:1739]	chr22	19479457	19520612	1	q11.21	CDC45	48.03	protein_coding		2978	4318.32	-0.0594127	0.00365809	-16.2414	2.56795e-59	2.72472e-56
1449	ENSG00000089685	baculoviral IAP repeat containing 5 [Source:HGNC Symbol;Acc:HGNC:593]	chr17	78214186	78225636	1	q25.3	BIRC5	49.27	protein_coding		3815	15847.8	-0.0716383	0.00443192	-16.1642	9.02092e-59	9.11586e-56
2095	ENSG00000102683	sarcoglycan gamma [Source:HGNC Symbol;Acc:HGNC:10809]	chr13	23180979	23325162	1	q12.12	SGCG	39.23	protein_coding		1594	15665.8	0.0885786	0.00556345	15.9215	4.49338e-57	4.33428e-54
960	ENSG00000073464	chloride voltage-gated channel 4 [Source:HGNC Symbol;Acc:HGNC:2022]	chrX	10156975	10237660	1	p22.2	CLCN4	45.22	protein_coding		7562	1799.27	0.0415594	0.00262776	15.8155	2.43143e-56	2.24337e-53
9081	ENSG00000168530	myosin light chain 1 [Source:HGNC Symbol;Acc:HGNC:7582]	chr2	210290150	210315174	-1	q34	MYL1	34.55	protein_coding		1326	240821	0.108566	0.00694222	15.6385	3.97753e-55	3.51697e-52
8217	ENSG00000163638	ADAM metallopeptidase with thrombospondin type 1 motif 9 [Source:HGNC Symbol;Acc:HGNC:13202]	chr3	64515654	64688000	-1	p14.1	ADAMTS9	40.09	protein_coding		10680	1262.12	0.0639011	0.0041462	15.412	1.35993e-53	1.15436e-50
10343	ENSG00000178999	aurora kinase B [Source:HGNC Symbol;Acc:HGNC:11390]	chr17	8204733	8210600	-1	p13.1	AURKB	52.69	protein_coding		2241	6704.65	-0.0722161	0.00469747	-15.3734	2.46852e-53	2.01479e-50
334	ENSG00000026025	vimentin [Source:HGNC Symbol;Acc:HGNC:12692]	chr10	17228241	17237593	1	p13	VIM	46.3	protein_coding		5176	391819	-0.03886	0.0025317	-15.3494	3.57551e-53	2.81022e-50
3004	ENSG00000111206	forkhead box M1 [Source:HGNC Symbol;Acc:HGNC:3818]	chr12	2857680	2877174	-1	p13.33	FOXM1	48.09	protein_coding		4919	5754.37	-0.0613179	0.00401525	-15.2713	1.18867e-52	9.00886e-50
1958	ENSG00000101290	CDP-diacylglycerol synthase 2 [Source:HGNC Symbol;Acc:HGNC:1801]	chr20	5126879	5197887	1	p12.3	CDS2	44.8	protein_coding		11800	14731.1	0.0170131	0.00111736	15.2262	2.36923e-52	1.7337e-49
6309	ENSG00000143127	integrin subunit alpha 10 [Source:HGNC Symbol;Acc:HGNC:6135]	chr1	145891208	145910111	-1	q21.1	ITGA10	48.41	protein_coding		6242	7453.03	-0.0471669	0.0031066	-15.1828	4.59785e-52	3.19523e-49
9247	ENSG00000169715	metallothionein 1E [Source:HGNC Symbol;Acc:HGNC:7397]	chr16	56625475	56627112	1	q13	MT1E	57.57	protein_coding		1052	23513.1	-0.0710279	0.00467849	-15.1818	4.66764e-52	3.19523e-49
14347	ENSG00000250709	CCDC169-SOHLH2 readthrough [Source:HGNC Symbol;Acc:HGNC:38866]	chr13	36168794	36297842	-1	q13.3	CCDC169-SOHLH2	38.13	protein_coding		2051	7716.2	0.0763692	0.00507086	15.0604	2.94978e-51	1.95616e-48
11278	ENSG00000188001	tumor protein p63 regulated 1 [Source:HGNC Symbol;Acc:HGNC:24759]	chr3	188947214	189325304	1	q28	TPRG1	39.36	protein_coding		9538	1027.58	0.0686371	0.00456614	15.0318	4.54711e-51	2.92407e-48
2003	ENSG00000101605	myomesin 1 [Source:HGNC Symbol;Acc:HGNC:7613]	chr18	3066807	3219968	-1	p11.31	MYOM1	40.55	protein_coding		6434	16095.8	0.108848	0.00724967	15.0142	5.92783e-51	3.69984e-48
3442	ENSG00000115461	insulin like growth factor binding protein 5 [Source:HGNC Symbol;Acc:HGNC:5474]	chr2	216672105	216695549	-1	q35	IGFBP5	50.76	protein_coding		6466	7821.32	0.0547497	0.00366283	14.9474	1.62016e-50	9.82323e-48
3009	ENSG00000111245	myosin light chain 2 [Source:HGNC Symbol;Acc:HGNC:7583]	chr12	110910819	110921443	-1	q24.11	MYL2	47.63	protein_coding		1417	13169.7	0.0802385	0.00537195	14.9366	1.90489e-50	1.12288e-47
2234	ENSG00000103811	cathepsin H [Source:HGNC Symbol;Acc:HGNC:2535]	chr15	78921058	78949574	-1	q25.1	CTSH	52.42	protein_coding		13757	10121.2	0.0440382	0.00296958	14.8298	9.40268e-50	5.39282e-47
400	ENSG00000036448	myomesin 2 [Source:HGNC Symbol;Acc:HGNC:7614]	chr8	2045046	2165552	1	p23.3	MYOM2	46.64	protein_coding		7056	8541.77	0.0612947	0.00414625	14.7832	1.88152e-49	1.05073e-46
18584	novelGene_ENSG00000101132_AS	NA	NA	NA	NA	NA	NA	NA	NA	NA	NA	NA	3525.51	0.0964851	0.00653715	14.7595	2.67227e-49	1.45406e-46
8708	ENSG00000166343	MSS51 mitochondrial translational activator [Source:HGNC Symbol;Acc:HGNC:21000]	chr10	73423579	73433561	-1	q22.2	MSS51	42.14	protein_coding		2423	1197.45	0.0499869	0.00339947	14.7043	6.04828e-49	3.20876e-46
3653	ENSG00000117399	cell division cycle 20 [Source:HGNC Symbol;Acc:HGNC:1723]	chr1	43358981	43363203	1	p34.2	CDC20	52.17	protein_coding		2012	10965.3	-0.0733005	0.00498778	-14.696	6.83548e-49	3.53794e-46
9814	ENSG00000173991	titin-cap [Source:HGNC Symbol;Acc:HGNC:11610]	chr17	39665349	39666554	1	q12	TCAP	64.01	protein_coding		960	2838.28	0.0968069	0.00662662	14.6088	2.46868e-48	1.24733e-45
7118	ENSG00000151729	solute carrier family 25 member 4 [Source:HGNC Symbol;Acc:HGNC:10990]	chr4	185143266	185150382	1	q35.1	SLC25A4	46.85	protein_coding		4819	11840.3	0.0418396	0.00289363	14.4592	2.19244e-47	1.08199e-44
9359	ENSG00000170498	KiSS-1 metastasis suppressor [Source:HGNC Symbol;Acc:HGNC:6341]	chr1	204190341	204196491	-1	q32.1	KISS1	51.68	protein_coding		714	1608.55	0.0833691	0.00581706	14.3318	1.38441e-46	6.63287e-44
14061	ENSG00000244215	long intergenic non-protein coding RNA 2016 [Source:HGNC Symbol;Acc:HGNC:52851]	chr3	127322307	127390670	-1	q21.3	LINC02016	47.63	lncRNA		1607	1634.74	0.208852	0.0145738	14.3307	1.40653e-46	6.63287e-44
15015	ENSG00000260549	metallothionein 1L, pseudogene [Source:HGNC Symbol;Acc:HGNC:7404]	chr16	56617476	56618818	1	q13	MT1L	55.25	transcribed_unprocessed_pseudogene		411	3369.14	-0.0907321	0.00633312	-14.3266	1.49234e-46	6.88453e-44
16426	ENSG00000286826	novel transcript	chr6	169097799	169102428	1	q27		43.84	lncRNA		1818	4853.38	0.0750615	0.0052425	14.3179	1.69182e-46	7.63874e-44
4669	ENSG00000129195	PICALM interacting mitotic regulator [Source:HGNC Symbol;Acc:HGNC:25483]	chr17	6444441	6451469	1	p13.2	PIMREG	53.18	protein_coding		2797	5281.39	-0.0683177	0.00478517	-14.277	3.04595e-46	1.34663e-43
7636	ENSG00000158406	H4 clustered histone 8 [Source:HGNC Symbol;Acc:HGNC:4788]	chr6	26277609	26285638	-1	p22.2	H4C8	41.76	protein_coding		2163	1306.05	0.0549966	0.00386235	14.2391	5.23607e-46	2.26764e-43
5274	ENSG00000134690	cell division cycle associated 8 [Source:HGNC Symbol;Acc:HGNC:14629]	chr1	37692481	37709719	1	p34.3	CDCA8	45.77	protein_coding		2406	4269.86	-0.0693168	0.00486921	-14.2357	5.49921e-46	2.33397e-43
2027	ENSG00000101892	ATPase Na+/K+ transporting family member beta 4 [Source:HGNC Symbol;Acc:HGNC:808]	chrX	120362085	120383249	1	q24	ATP1B4	41.9	protein_coding		4773	3985.23	0.244515	0.0172264	14.1942	9.95496e-46	4.14224e-43
13745	ENSG00000237530	novel transcript	chr6	44513262	44527448	1	p21.1		40.77	lncRNA		1822	306.953	-0.0644133	0.00455824	-14.1312	2.44002e-45	9.95765e-43
3900	ENSG00000120306	cysteine rich transmembrane module containing 1 [Source:HGNC Symbol;Acc:HGNC:30239]	chr5	140175156	140282052	1	q31.3	CYSTM1	43.99	protein_coding		1857	1500.46	0.0451136	0.00320078	14.0945	4.10343e-45	1.643e-42
8638	ENSG00000165996	3-hydroxyacyl-CoA dehydratase 1 [Source:HGNC Symbol;Acc:HGNC:9639]	chr10	17589032	17617374	-1	p12.33	HACD1	41.97	protein_coding		3854	41407.1	0.04236	0.00300699	14.0872	4.55453e-45	1.78984e-42
9923	ENSG00000175063	ubiquitin conjugating enzyme E2 C [Source:HGNC Symbol;Acc:HGNC:15937]	chr20	45812576	45816957	1	q13.12	UBE2C	51.32	protein_coding		1286	13458.2	-0.0721711	0.00517827	-13.9373	3.75886e-44	1.4503e-41
8885	ENSG00000167513	chromatin licensing and DNA replication factor 1 [Source:HGNC Symbol;Acc:HGNC:24576]	chr16	88803789	88809258	1	q24.3	CDT1	65.3	protein_coding		2760	1162.94	-0.0670096	0.00485978	-13.7886	2.98393e-43	1.13075e-40
11665	ENSG00000197321	supervillin [Source:HGNC Symbol;Acc:HGNC:11480]	chr10	29457338	29736959	-1	p11.23	SVIL	43.63	protein_coding		12536	9782.53	0.0801851	0.00585759	13.6891	1.17982e-42	4.39245e-40
1475	ENSG00000090339	intercellular adhesion molecule 1 [Source:HGNC Symbol;Acc:HGNC:5344]	chr19	10271093	10286615	1	p13.2	ICAM1	51.86	protein_coding		3448	428.638	0.0544233	0.00399246	13.6315	2.60093e-42	9.51625e-40
8791	ENSG00000166851	polo like kinase 1 [Source:HGNC Symbol;Acc:HGNC:9077]	chr16	23677656	23690367	1	p12.2	PLK1	50.69	protein_coding		4760	6753.28	-0.0651443	0.00478157	-13.624	2.88267e-42	1.03683e-39
1052	ENSG00000076555	acetyl-CoA carboxylase beta [Source:HGNC Symbol;Acc:HGNC:85]	chr12	109116595	109268226	1	q24.11	ACACB	46.78	protein_coding		14505	2560.8	0.0331476	0.00247665	13.384	7.49592e-41	2.65118e-38
7950	ENSG00000161888	SPC24 component of NDC80 kinetochore complex [Source:HGNC Symbol;Acc:HGNC:26913]	chr19	11131520	11155808	-1	p13.2	SPC24	53.53	protein_coding		2839	7359.53	-0.0678623	0.00507995	-13.3588	1.0518e-40	3.65905e-38
8438	ENSG00000164687	fatty acid binding protein 5 [Source:HGNC Symbol;Acc:HGNC:3560]	chr8	81280536	81284777	1	q21.13	FABP5	44.25	protein_coding		1904	2250.67	-0.0435067	0.0032585	-13.3518	1.1566e-40	3.95874e-38
10476	ENSG00000180573	H2A clustered histone 6 [Source:HGNC Symbol;Acc:HGNC:4733]	chr6	26124145	26139116	1	p22.2	H2AC6	41.82	protein_coding		1668	8786.7	0.0586636	0.00440654	13.3129	1.94882e-40	6.56444e-38
13488	ENSG00000234281	LANCL1 antisense RNA 1 [Source:HGNC Symbol;Acc:HGNC:50727]	chr2	210324759	210469246	1	q34	LANCL1-AS1	38.3	lncRNA		1667	4865.09	0.118615	0.00893251	13.279	3.06604e-40	1.01663e-37
11717	ENSG00000197614	microfibril associated protein 5 [Source:HGNC Symbol;Acc:HGNC:29673]	chr12	8637346	8662888	-1	p13.31	MFAP5	42.51	protein_coding		3889	18959.2	0.0522946	0.00394287	13.2631	3.7905e-40	1.23751e-37
7299	ENSG00000154146	neurogranin [Source:HGNC Symbol;Acc:HGNC:8000]	chr11	124739942	124747210	1	q24.2	NRGN	53.05	protein_coding		1213	326.435	-0.0645153	0.00487889	-13.2234	6.43328e-40	2.06849e-37
13848	ENSG00000239828	novel transcript	chr3	107272611	107421338	-1	q13.12		38.22	lncRNA		4381	469.809	0.064392	0.00488587	13.1792	1.15589e-39	3.65465e-37
4089	ENSG00000122691	twist family bHLH transcription factor 1 [Source:HGNC Symbol;Acc:HGNC:12428]	chr7	19020991	19117636	-1	p21.1	TWIST1	37.36	protein_coding		1997	1936.04	-0.0366852	0.00278377	-13.1782	1.17109e-39	3.65465e-37
20330	novelGene_ENSG00000171848_AS	NA	NA	NA	NA	NA	NA	NA	NA	NA	NA	NA	3776.35	-0.0714394	0.00554483	-12.884	5.54189e-38	1.70441e-35
3250	ENSG00000113578	fibroblast growth factor 1 [Source:HGNC Symbol;Acc:HGNC:3665]	chr5	142592178	142698070	-1	q31.3	FGF1	44.95	protein_coding		4980	3078	-0.0282651	0.00219816	-12.8585	7.70164e-38	2.33481e-35
6265	ENSG00000142583	solute carrier family 2 member 5 [Source:HGNC Symbol;Acc:HGNC:11010]	chr1	9035106	9088478	-1	p36.23	SLC2A5	47.92	protein_coding		6632	2043.13	0.0586665	0.00456668	12.8467	8.98103e-38	2.68432e-35
21227	novelGene_ENSG00000257859_AS	NA	NA	NA	NA	NA	NA	NA	NA	NA	NA	NA	12038.3	0.0837482	0.00652742	12.8302	1.11047e-37	3.27296e-35
7162	ENSG00000152292	SH2 domain containing 6 [Source:HGNC Symbol;Acc:HGNC:30439]	chr2	85418931	85437029	1	p11.2	SH2D6	54.47	protein_coding		4249	2868.26	-0.0320653	0.00250204	-12.8157	1.3397e-37	3.89448e-35
7552	ENSG00000157456	cyclin B2 [Source:HGNC Symbol;Acc:HGNC:1580]	chr15	59105126	59125045	1	q22.2	CCNB2	42.59	protein_coding		2753	6846.81	-0.072663	0.00572851	-12.6844	7.21296e-37	2.06846e-34
10516	ENSG00000180999	chromosome 1 open reading frame 105 [Source:HGNC Symbol;Acc:HGNC:29591]	chr1	172420685	172468831	1	q24.3	C1orf105	41.63	protein_coding		1728	29564.3	0.0780098	0.00615595	12.6723	8.42507e-37	2.3789e-34
18810	novelGene_ENSG00000109063_AS	NA	NA	NA	NA	NA	NA	NA	NA	NA	NA	NA	1198.2	0.153728	0.0121319	12.6714	8.5197e-37	2.3789e-34
3834	ENSG00000119699	transforming growth factor beta 3 [Source:HGNC Symbol;Acc:HGNC:11769]	chr14	75958097	75983011	-1	q24.3	TGFB3	49	protein_coding		5223	3314.12	0.0486111	0.00384786	12.6333	1.38367e-36	3.81337e-34
10037	ENSG00000176046	nuclear protein 1, transcriptional regulator [Source:HGNC Symbol;Acc:HGNC:29990]	chr16	28532708	28539008	-1	p11.2	NUPR1	50.5	protein_coding		5508	25471.1	0.0393637	0.00312536	12.5949	2.25163e-36	6.12587e-34
4332	ENSG00000125414	myosin heavy chain 2 [Source:HGNC Symbol;Acc:HGNC:7572]	chr17	10521148	10549700	-1	p13.1	MYH2	39.32	protein_coding		6366	60808	0.0959568	0.00764937	12.5444	4.26561e-36	1.14583e-33
20725	novelGene_ENSG00000197614_AS	NA	NA	NA	NA	NA	NA	NA	NA	NA	NA	NA	2932.53	0.0513876	0.00410311	12.5241	5.51317e-36	1.46244e-33
7414	ENSG00000155792	DEP domain containing MTOR interacting protein [Source:HGNC Symbol;Acc:HGNC:22953]	chr8	119873717	120050918	1	q24.12	DEPTOR	43.18	protein_coding		2627	2502.5	0.0809113	0.00647216	12.5014	7.33267e-36	1.92107e-33
1987	ENSG00000101447	family with sequence similarity 83 member D [Source:HGNC Symbol;Acc:HGNC:16122]	chr20	38926312	38953106	1	q11.23	FAM83D	46.5	protein_coding		2475	2263.26	-0.0696818	0.00559528	-12.4537	1.33569e-35	3.45666e-33
9947	ENSG00000175206	natriuretic peptide A [Source:HGNC Symbol;Acc:HGNC:7939]	chr1	11845709	11848345	-1	p36.22	NPPA	54.04	protein_coding		1120	666.975	0.123872	0.00996074	12.4361	1.6649e-35	4.25674e-33
5783	ENSG00000138092	centromere protein O [Source:HGNC Symbol;Acc:HGNC:28152]	chr2	24793136	24822376	1	p23.3	CENPO	43.93	protein_coding		5518	4286	-0.03263	0.00262951	-12.4092	2.33096e-35	5.88873e-33
13593	ENSG00000235501	CNN3 divergent transcript [Source:HGNC Symbol;Acc:HGNC:54176]	chr1	94927361	94963616	1	p21.3	CNN3-DT	42.13	lncRNA		2517	5084.91	0.0315353	0.00254672	12.3827	3.24293e-35	8.09625e-33
14436	ENSG00000253414	long intergenic non-protein coding RNA 1605 [Source:NCBI gene (formerly Entrezgene);Acc:100507420]	chr8	37516399	37521447	-1	p11.23	LINC01605	50.45	lncRNA		742	2374.63	-0.0385203	0.00311156	-12.3797	3.36443e-35	8.30193e-33
10250	ENSG00000178031	ADAMTS like 1 [Source:HGNC Symbol;Acc:HGNC:14632]	chr9	17906563	18910950	1	p22.2	ADAMTSL1	38.59	protein_coding		13446	6107.86	-0.0308257	0.0024972	-12.3441	5.24094e-35	1.27837e-32
20461	novelGene_ENSG00000177575_AS	NA	NA	NA	NA	NA	NA	NA	NA	NA	NA	NA	341.803	0.119354	0.00968505	12.3235	6.76605e-35	1.63162e-32
16455	ENSG00000287229	novel transcript, antisense to RBM19	chr12	113863402	113871597	1	q24.13		47.51	lncRNA		2201	1167.02	0.0494075	0.00401309	12.3116	7.84624e-35	1.87084e-32
6110	ENSG00000140986	ribosomal protein L3 like [Source:HGNC Symbol;Acc:HGNC:10351]	chr16	1943974	1957606	-1	p13.3	RPL3L	55.32	protein_coding		2758	709.407	0.0699525	0.00570578	12.2599	1.48617e-34	3.50423e-32
19049	novelGene_ENSG00000118729_AS	NA	NA	NA	NA	NA	NA	NA	NA	NA	NA	NA	12044.6	0.126444	0.0103656	12.1985	3.16595e-34	7.38294e-32
8780	ENSG00000166803	PCNA clamp associated factor [Source:HGNC Symbol;Acc:HGNC:28961]	chr15	64364304	64387687	-1	q22.31	PCLAF	43.33	protein_coding		3675	25916	-0.0726394	0.00597349	-12.1603	5.05696e-34	1.16645e-31
20263	novelGene_ENSG00000168530_AS	NA	NA	NA	NA	NA	NA	NA	NA	NA	NA	NA	35496	0.102414	0.0084243	12.1569	5.27031e-34	1.20259e-31
7463	ENSG00000156398	sideroflexin 2 [Source:HGNC Symbol;Acc:HGNC:16086]	chr10	102714538	102743492	1	q24.32	SFXN2	48.44	protein_coding		8034	818.034	-0.0274542	0.00226518	-12.1201	8.26561e-34	1.866e-31
6696	ENSG00000146670	cell division cycle associated 5 [Source:HGNC Symbol;Acc:HGNC:14626]	chr11	65066300	65084164	-1	q13.1	CDCA5	52.67	protein_coding		3901	4592.07	-0.0561696	0.00464283	-12.0981	1.08037e-33	2.41332e-31
4143	ENSG00000123240	optineurin [Source:HGNC Symbol;Acc:HGNC:17142]	chr10	13099449	13138308	1	p13	OPTN	42.4	protein_coding		5138	23259.9	0.026967	0.00223005	12.0925	1.15687e-33	2.55727e-31
6804	ENSG00000147883	cyclin dependent kinase inhibitor 2B [Source:HGNC Symbol;Acc:HGNC:1788]	chr9	22002903	22009305	-1	p21.3	CDKN2B	41.04	protein_coding		4000	4238.32	0.0434189	0.00359087	12.0915	1.17172e-33	2.56342e-31
9536	ENSG00000171848	ribonucleotide reductase regulatory subunit M2 [Source:HGNC Symbol;Acc:HGNC:10452]	chr2	10120698	10211725	1	p25.1	RRM2	50.79	protein_coding		9153	13691.5	-0.0682466	0.00567067	-12.035	2.32587e-33	5.03646e-31
5375	ENSG00000135451	trophinin associated protein [Source:HGNC Symbol;Acc:HGNC:12327]	chr12	49323236	49331731	1	q13.12	TROAP	53.1	protein_coding		3954	2367.39	-0.0649327	0.00539897	-12.0269	2.56711e-33	5.50269e-31
252	ENSG00000013810	transforming acidic coiled-coil containing protein 3 [Source:HGNC Symbol;Acc:HGNC:11524]	chr4	1712858	1745171	1	p16.3	TACC3	56.92	protein_coding		8825	7523.25	-0.0584826	0.00487914	-11.9863	4.19389e-33	8.89986e-31
1534	ENSG00000092054	myosin heavy chain 7 [Source:HGNC Symbol;Acc:HGNC:7577]	chr14	23412740	23435660	-1	q11.2	MYH7	53.05	protein_coding		6027	92601.5	0.0958598	0.0080333	11.9328	7.98322e-33	1.67735e-30
9396	ENSG00000170807	leiomodin 2 [Source:HGNC Symbol;Acc:HGNC:6648]	chr7	123655866	123664290	1	q31.32	LMOD2	42.42	protein_coding		2672	5143.17	0.12953	0.010884	11.901	1.17e-32	2.43418e-30
1870	ENSG00000100678	solute carrier family 8 member A3 [Source:HGNC Symbol;Acc:HGNC:11070]	chr14	70044215	70189070	-1	q24.2	SLC8A3	43.55	protein_coding		8446	4291.16	0.0352168	0.0029665	11.8715	1.6643e-32	3.42894e-30
18653	novelGene_ENSG00000103811_AS	NA	NA	NA	NA	NA	NA	NA	NA	NA	NA	NA	1101.99	0.0451609	0.0038093	11.8554	2.01678e-32	4.1152e-30
1517	ENSG00000091482	small muscle protein X-linked [Source:HGNC Symbol;Acc:HGNC:11122]	chrX	21705978	21758116	-1	p22.12	SMPX	40.14	protein_coding		1324	36483.6	0.105855	0.00893284	11.8501	2.15006e-32	4.34537e-30
19383	novelGene_ENSG00000133020_AS	NA	NA	NA	NA	NA	NA	NA	NA	NA	NA	NA	6624.84	0.137504	0.0116062	11.8474	2.21947e-32	4.44333e-30
4883	ENSG00000131153	GINS complex subunit 2 [Source:HGNC Symbol;Acc:HGNC:24575]	chr16	85676198	85690073	-1	q24.1	GINS2	49.77	protein_coding		3219	4714.75	-0.0543504	0.00459522	-11.8276	2.8105e-32	5.57399e-30
9790	ENSG00000173801	junction plakoglobin [Source:HGNC Symbol;Acc:HGNC:6207]	chr17	41754604	41786931	-1	q21.2	JUP	54.96	protein_coding		4942	1281.37	0.0306681	0.00260345	11.7798	4.9621e-32	9.75007e-30
2361	ENSG00000105011	anti-silencing function 1B histone chaperone [Source:HGNC Symbol;Acc:HGNC:20996]	chr19	14119512	14136613	-1	p13.12	ASF1B	50.78	protein_coding		1958	2986.42	-0.0655397	0.00556702	-11.7728	5.38756e-32	1.04889e-29
1305	ENSG00000085840	origin recognition complex subunit 1 [Source:HGNC Symbol;Acc:HGNC:8487]	chr1	52372829	52404423	-1	p32.3	ORC1	44.74	protein_coding		3121	789.938	-0.0616506	0.00524376	-11.757	6.50353e-32	1.25465e-29
11328	ENSG00000188486	H2A.X variant histone [Source:HGNC Symbol;Acc:HGNC:4739]	chr11	119093854	119095467	-1	q23.3	H2AX	66.42	protein_coding		1614	10159.4	-0.031121	0.00265187	-11.7355	8.38188e-32	1.60245e-29
10997	ENSG00000185437	SH3 domain binding glutamate rich protein [Source:HGNC Symbol;Acc:HGNC:10822]	chr21	39445855	39515506	1	q22.2	SH3BGR	40.49	protein_coding		1355	8427.11	0.056679	0.00483782	11.7158	1.05766e-31	1.99109e-29
10812	ENSG00000183856	IQ motif containing GTPase activating protein 3 [Source:HGNC Symbol;Acc:HGNC:20669]	chr1	156525405	156572604	-1	q22	IQGAP3	50.86	protein_coding		6742	3077.77	-0.0666572	0.0056896	-11.7156	1.06024e-31	1.99109e-29
11429	ENSG00000196091	myosin binding protein C1 [Source:HGNC Symbol;Acc:HGNC:7549]	chr12	101568353	101686028	1	q23.2	MYBPC1	38.13	protein_coding		7455	7604.97	0.248774	0.021324	11.6664	1.89276e-31	3.52337e-29
15706	ENSG00000272573	musculoskeletal, embryonic nuclear protein 1 [Source:HGNC Symbol;Acc:HGNC:22144]	chr3	52833114	52835019	-1	p21.1	MUSTN1	57.08	protein_coding		702	2874.56	0.116348	0.00997404	11.6651	1.92185e-31	3.54639e-29
13200	ENSG00000230084	novel transcript	chr3	42601963	42654388	-1	p22.1		38.97	lncRNA		3103	1907.07	0.038994	0.00335208	11.6328	2.80756e-31	5.13614e-29
5217	ENSG00000134222	proline and serine rich coiled-coil 1 [Source:HGNC Symbol;Acc:HGNC:24472]	chr1	109279556	109283186	-1	p13.3	PSRC1	53.65	protein_coding		2855	3809.16	-0.0562092	0.00483702	-11.6206	3.23781e-31	5.87262e-29
1006	ENSG00000075218	G2 and S-phase expressed 1 [Source:HGNC Symbol;Acc:HGNC:13698]	chr22	46296870	46330810	1	q13.31	GTSE1	50.08	protein_coding		4113	2939.32	-0.0638309	0.00550471	-11.5957	4.33354e-31	7.79339e-29
4394	ENSG00000125868	destrin, actin depolymerizing factor [Source:HGNC Symbol;Acc:HGNC:15750]	chr20	17570075	17609919	1	p12.1	DSTN	39.41	protein_coding		3639	137406	0.031705	0.00273655	11.5858	4.86678e-31	8.67883e-29
4938	ENSG00000131730	creatine kinase, mitochondrial 2 [Source:HGNC Symbol;Acc:HGNC:1996]	chr5	81233320	81266398	1	q14.1	CKMT2	44.36	protein_coding		2702	565.765	0.172999	0.0149635	11.5614	6.46176e-31	1.14271e-28
1089	ENSG00000077942	fibulin 1 [Source:HGNC Symbol;Acc:HGNC:3600]	chr22	45502238	45601135	1	q13.31	FBLN1	53.13	protein_coding		7285	2198.25	-0.0500829	0.00433946	-11.5413	8.17155e-31	1.43313e-28
4799	ENSG00000130595	troponin T3, fast skeletal type [Source:HGNC Symbol;Acc:HGNC:11950]	chr11	1919703	1938706	1	p15.5	TNNT3	61.19	protein_coding		2717	187858	0.108941	0.00944154	11.5385	8.43606e-31	1.46739e-28
7588	ENSG00000157851	dihydropyrimidinase like 5 [Source:HGNC Symbol;Acc:HGNC:20637]	chr2	26847747	26950351	1	p23.3	DPYSL5	46.42	protein_coding		7048	880.183	0.205029	0.0178283	11.5002	1.31655e-30	2.27142e-28
995	ENSG00000074800	enolase 1 [Source:HGNC Symbol;Acc:HGNC:3350]	chr1	8861000	8879190	-1	p36.23	ENO1	50.15	protein_coding		5216	289494	-0.0313699	0.00272876	-11.496	1.38117e-30	2.36369e-28
7351	ENSG00000154917	RAB6B, member RAS oncogene family [Source:HGNC Symbol;Acc:HGNC:14902]	chr3	133824235	133895882	-1	q22.1	RAB6B	49.61	protein_coding		6055	903.103	0.026884	0.00234544	11.4622	2.04203e-30	3.46672e-28
3937	ENSG00000120708	transforming growth factor beta induced [Source:HGNC Symbol;Acc:HGNC:11771]	chr5	136028988	136063818	1	q31.1	TGFBI	48.91	protein_coding		7717	174356	-0.041861	0.00365804	-11.4436	2.53246e-30	4.26518e-28
7348	ENSG00000154856	APC down-regulated 1 [Source:HGNC Symbol;Acc:HGNC:15718]	chr18	10454635	10489949	1	p11.22	APCDD1	46.21	protein_coding		5937	808.84	-0.0417514	0.00365492	-11.4233	3.1974e-30	5.34267e-28
16823	novelGene_2310	NA	NA	NA	NA	NA	NA	NA	NA	NA	NA	NA	162.004	0.0955211	0.00836805	11.415	3.52011e-30	5.83595e-28
11004	ENSG00000185495	septin 7 pseudogene 13 [Source:HGNC Symbol;Acc:HGNC:55092]	chr1	223992743	224010612	1	q42.11	SEPTIN7P13	36.59	transcribed_unprocessed_pseudogene		4349	1391.13	0.0395633	0.00346638	11.4134	3.58262e-30	5.89355e-28
11225	ENSG00000187514	prothymosin alpha [Source:HGNC Symbol;Acc:HGNC:9623]	chr2	231706895	231713551	1	q37.1	PTMA	61.69	protein_coding		3381	81896.7	-0.021235	0.00186364	-11.3944	4.46051e-30	7.28127e-28
15806	ENSG00000273540	ATP/GTP binding protein like 1 [Source:HGNC Symbol;Acc:HGNC:26504]	chr15	86079871	87049169	1	q25.3	AGBL1	39.11	protein_coding		16503	550.138	0.180706	0.0158662	11.3894	4.72496e-30	7.65407e-28
1740	ENSG00000100162	centromere protein M [Source:HGNC Symbol;Acc:HGNC:18352]	chr22	41938737	41947152	-1	q13.2	CENPM	53.24	protein_coding		1750	3223.2	-0.0551699	0.00484911	-11.3773	5.42363e-30	8.71931e-28
324	ENSG00000025039	Ras related GTP binding D [Source:HGNC Symbol;Acc:HGNC:19903]	chr6	89364616	89412273	-1	q15	RRAGD	42.23	protein_coding		5095	1530.52	0.105189	0.00926864	11.3489	7.51217e-30	1.19861e-27
4515	ENSG00000127325	bestrophin 3 [Source:HGNC Symbol;Acc:HGNC:17105]	chr12	69643360	69699476	-1	q15	BEST3	40.55	protein_coding		6863	4359.15	0.0610133	0.00538104	11.3386	8.45082e-30	1.33832e-27
7635	ENSG00000158402	cell division cycle 25C [Source:HGNC Symbol;Acc:HGNC:1727]	chr5	138285269	138338355	-1	q31.2	CDC25C	44.08	protein_coding		3329	1461.02	-0.0730352	0.00644477	-11.3325	9.06035e-30	1.42422e-27
5027	ENSG00000132475	H3.3 histone B [Source:HGNC Symbol;Acc:HGNC:4765]	chr17	75776434	75785893	-1	q25.1	H3-3B	47.38	protein_coding		6134	47282.7	-0.0143789	0.00126898	-11.3311	9.20419e-30	1.43619e-27
8812	ENSG00000166965	RCC1 domain containing 1 [Source:HGNC Symbol;Acc:HGNC:30457]	chr15	90954870	90963125	1	q26.1	RCCD1	54.47	protein_coding		4969	1756.17	-0.0318523	0.00281537	-11.3137	1.12211e-29	1.73812e-27
9613	ENSG00000172399	myozenin 2 [Source:HGNC Symbol;Acc:HGNC:1330]	chr4	119135832	119187789	1	q26	MYOZ2	36.63	protein_coding		2549	12382.6	0.0715351	0.00632465	11.3105	1.16391e-29	1.7898e-27
6562	ENSG00000145088	ELL associated factor 2 [Source:HGNC Symbol;Acc:HGNC:23115]	chr3	121835183	121886526	1	q13.33	EAF2	36.14	protein_coding		1770	1261.35	0.0452604	0.00400295	11.3068	1.21485e-29	1.8547e-27
14457	ENSG00000253746_ENSG00000253161	NA	NA	NA	NA	NA	NA	NA	NA	NA	NA	NA	1995.62	-0.0354546	0.00314046	-11.2896	1.47659e-29	2.23819e-27
9772	ENSG00000173641	heat shock protein family B (small) member 7 [Source:HGNC Symbol;Acc:HGNC:5249]	chr1	16014028	16019594	-1	p36.13	HSPB7	61.04	protein_coding		3193	8815.56	0.05034	0.0044624	11.2809	1.62996e-29	2.45314e-27
8315	ENSG00000164045	cell division cycle 25A [Source:HGNC Symbol;Acc:HGNC:1725]	chr3	48157146	48188417	-1	p21.31	CDC25A	45.04	protein_coding		4145	827.838	-0.0473724	0.00420755	-11.2589	2.09348e-29	3.12858e-27
5662	ENSG00000137269	leucine rich repeat containing 1 [Source:HGNC Symbol;Acc:HGNC:14307]	chr6	53794497	53924125	1	p12.1	LRRC1	39.72	protein_coding		4901	1629.42	0.0304264	0.00270396	11.2525	2.25036e-29	3.33951e-27
9776	ENSG00000173662	taste 1 receptor member 1 [Source:HGNC Symbol;Acc:HGNC:14448]	chr1	6555307	6579755	1	p36.31	TAS1R1	52.47	protein_coding		2764	2875.53	0.0408261	0.00362843	11.2517	2.27098e-29	3.34671e-27
11055	ENSG00000185818	N-acetyltransferase 8 like [Source:HGNC Symbol;Acc:HGNC:26742]	chr4	2059327	2069089	1	p16.3	NAT8L	66.53	protein_coding		6056	1246.82	0.0418909	0.00372608	11.2426	2.51774e-29	3.68476e-27
6296	ENSG00000142945	kinesin family member 2C [Source:HGNC Symbol;Acc:HGNC:6393]	chr1	44739818	44767767	1	p34.1	KIF2C	49.08	protein_coding		3646	6891.05	-0.0676838	0.00602098	-11.2413	2.55506e-29	3.71376e-27
12912	ENSG00000226087	novel transcript	chr2	47225781	47240886	1	p21		47.37	lncRNA		2351	1805.49	-0.0440198	0.00391689	-11.2385	2.63935e-29	3.81018e-27
5182	ENSG00000133878	dual specificity phosphatase 26 [Source:HGNC Symbol;Acc:HGNC:28161]	chr8	33591330	33600023	-1	p12	DUSP26	53.04	protein_coding		1971	506.849	0.147471	0.013133	11.2291	2.93595e-29	4.20708e-27
8970	ENSG00000167900	thymidine kinase 1 [Source:HGNC Symbol;Acc:HGNC:11830]	chr17	78174091	78187233	-1	q25.3	TK1	53.19	protein_coding		1845	17520.9	-0.0550205	0.00490007	-11.2285	2.95394e-29	4.20708e-27
662	ENSG00000063854	hydroxyacylglutathione hydrolase [Source:HGNC Symbol;Acc:HGNC:4805]	chr16	1795620	1827157	-1	p13.3	HAGH	53.32	protein_coding		5839	16502.8	0.0150318	0.00133912	11.2252	3.06679e-29	4.3387e-27
13596	ENSG00000235513	L3MBTL2 antisense RNA 1 [Source:HGNC Symbol;Acc:HGNC:40847]	chr22	41207592	41228500	-1	q13.2	L3MBTL2-AS1	52.39	lncRNA		4540	731.85	0.0270958	0.00241932	11.1998	4.0873e-29	5.74414e-27
3444	ENSG00000115468	EF-hand domain family member D1 [Source:HGNC Symbol;Acc:HGNC:29556]	chr2	232606057	232682780	1	q37.1	EFHD1	48.71	protein_coding		2675	1942.69	0.0690901	0.00617446	11.1897	4.58181e-29	6.39676e-27
18004	novelGene_9268	NA	NA	NA	NA	NA	NA	NA	NA	NA	NA	NA	152.942	-0.0439449	0.00392839	-11.1865	4.74827e-29	6.58582e-27
4064	ENSG00000122477	leucine rich repeat containing 39 [Source:HGNC Symbol;Acc:HGNC:28228]	chr1	100148448	100178273	-1	p21.2	LRRC39	36.25	protein_coding		1992	2513.4	0.070977	0.00634651	11.1836	4.90427e-29	6.75803e-27
2544	ENSG00000106236	neuronal pentraxin 2 [Source:HGNC Symbol;Acc:HGNC:7953]	chr7	98617285	98629869	1	q22.1	NPTX2	54.64	protein_coding		3029	42132	-0.0516176	0.00462204	-11.1677	5.86755e-29	8.03325e-27
15437	ENSG00000267774	novel transcript, antisense to CCBE1	chr18	59696459	59698111	1	q21.32		62.25	lncRNA		1081	269.494	-0.0476937	0.0042738	-11.1596	6.43156e-29	8.74898e-27
5283	ENSG00000134769	dystrobrevin alpha [Source:HGNC Symbol;Acc:HGNC:3057]	chr18	34493291	34891844	1	q12.1	DTNA	37.99	protein_coding		14445	4055.18	0.0688139	0.00618327	11.1291	9.05868e-29	1.22442e-26
10901	ENSG00000184678	H2B clustered histone 21 [Source:HGNC Symbol;Acc:HGNC:4760]	chr1	149884459	149886652	-1	q21.2	H2BC21	47.99	protein_coding		2194	4830.17	0.0535596	0.00481468	11.1242	9.56209e-29	1.28429e-26
21459	novelGene_ENSG00000278896_AS	NA	NA	NA	NA	NA	NA	NA	NA	NA	NA	NA	172.822	-0.0259113	0.0023318	-11.1121	1.09493e-28	1.46135e-26
9126	ENSG00000168874	atonal bHLH transcription factor 8 [Source:HGNC Symbol;Acc:HGNC:24126]	chr2	85751344	85791383	1	p11.2	ATOH8	54.76	protein_coding		9296	8542.16	-0.0593917	0.00534628	-11.109	1.1345e-28	1.5047e-26
7325	ENSG00000154556	sorbin and SH3 domain containing 2 [Source:HGNC Symbol;Acc:HGNC:24098]	chr4	185585444	185956652	-1	q35.1	SORBS2	40.39	protein_coding		17161	12534.3	0.0523877	0.00471816	11.1034	1.20759e-28	1.59169e-26
3646	ENSG00000117318	inhibitor of DNA binding 3, HLH protein [Source:HGNC Symbol;Acc:HGNC:5362]	chr1	23557926	23559501	-1	p36.12	ID3	57.04	protein_coding		1496	39709.6	-0.0481784	0.00435701	-11.0577	2.01271e-28	2.63653e-26
19895	novelGene_ENSG00000154721_AS	NA	NA	NA	NA	NA	NA	NA	NA	NA	NA	NA	229.902	0.0591453	0.00535754	11.0396	2.46016e-28	3.20289e-26
1992	ENSG00000101470	troponin C2, fast skeletal type [Source:HGNC Symbol;Acc:HGNC:11944]	chr20	45823214	45833745	-1	q13.12	TNNC2	51.86	protein_coding		847	231887	0.115199	0.0104432	11.031	2.70769e-28	3.50365e-26
19089	novelGene_ENSG00000120708_AS	NA	NA	NA	NA	NA	NA	NA	NA	NA	NA	NA	8166.12	-0.0413331	0.00374859	-11.0263	2.85338e-28	3.66979e-26
6540	ENSG00000144810	collagen type VIII alpha 1 chain [Source:HGNC Symbol;Acc:HGNC:2215]	chr3	99638475	99799226	1	q12.1	COL8A1	38.48	protein_coding		9408	17605.5	-0.0263117	0.00239069	-11.0059	3.57943e-28	4.57585e-26
1439	ENSG00000089327	FXYD domain containing ion transport regulator 5 [Source:HGNC Symbol;Acc:HGNC:4029]	chr19	35154730	35169881	1	q13.12	FXYD5	49.86	protein_coding		2991	8390.98	-0.0414316	0.00377264	-10.9821	4.65974e-28	5.92122e-26
4166	ENSG00000123485	Holliday junction recognition protein [Source:HGNC Symbol;Acc:HGNC:25444]	chr2	233833416	233854566	-1	q37.1	HJURP	48.25	protein_coding		3821	4586.18	-0.0696804	0.00635798	-10.9595	5.98136e-28	7.55539e-26
3995	ENSG00000121440	PDZ domain containing ring finger 3 [Source:HGNC Symbol;Acc:HGNC:17704]	chr3	73382431	73624941	-1	p13	PDZRN3	41.51	protein_coding		6139	3308.69	0.0498335	0.00456238	10.9227	8.97861e-28	1.12743e-25
2752	ENSG00000108448	tripartite motif containing 16 like [Source:HGNC Symbol;Acc:HGNC:32670]	chr17	18697998	18736118	1	p11.2	TRIM16L	44.38	transcribed_unprocessed_pseudogene		4329	8937.57	0.0315886	0.00289329	10.9179	9.46635e-28	1.18168e-25
4239	ENSG00000124343	Xg glycoprotein (Xg blood group) [Source:HGNC Symbol;Acc:HGNC:12806]	chrX	2752040	2816500	1	p22.33	XG	45.98	protein_coding		3357	8020.23	0.0252523	0.00231304	10.9173	9.52409e-28	1.18193e-25
3474	ENSG00000115738	inhibitor of DNA binding 2 [Source:HGNC Symbol;Acc:HGNC:5361]	chr2	8678845	8684461	1	p25.1	ID2	49.24	protein_coding		2213	6487.01	-0.045545	0.00418255	-10.8893	1.29629e-27	1.59933e-25
15345	ENSG00000267069	novel transcript	chr18	12288308	12291488	1	p11.21		49.61	lncRNA		733	875.512	0.0483219	0.00444278	10.8765	1.49185e-27	1.82997e-25
2779	ENSG00000108639	synaptogyrin 2 [Source:HGNC Symbol;Acc:HGNC:11499]	chr17	78168581	78173527	1	q25.3	SYNGR2	62.06	protein_coding		4051	11701.2	0.057604	0.00529973	10.8692	1.61554e-27	1.97031e-25
12977	ENSG00000226985	long intergenic non-protein coding RNA 1203 [Source:HGNC Symbol;Acc:HGNC:49634]	chrX	13333952	13403035	1	p22.2	LINC01203	40.71	lncRNA		7034	2140.88	0.0606191	0.005582	10.8597	1.79257e-27	2.17372e-25
9056	ENSG00000168393	deoxythymidylate kinase [Source:HGNC Symbol;Acc:HGNC:3061]	chr2	241675747	241686944	-1	q37.3	DTYMK	51.06	protein_coding		2399	10356.7	-0.0312713	0.00288026	-10.8571	1.84494e-27	2.22451e-25
2922	ENSG00000110092	cyclin D1 [Source:HGNC Symbol;Acc:HGNC:1582]	chr11	69641156	69654474	1	q13.3	CCND1	58.63	protein_coding		4761	46529.3	-0.0282886	0.00260653	-10.853	1.93054e-27	2.31458e-25
5205	ENSG00000134107	basic helix-loop-helix family member e40 [Source:HGNC Symbol;Acc:HGNC:1046]	chr3	4979437	4985323	1	p26.1	BHLHE40	47.72	protein_coding		3516	12322.8	0.0260075	0.00239872	10.8423	2.17021e-27	2.5873e-25
20496	novelGene_ENSG00000179796_AS	NA	NA	NA	NA	NA	NA	NA	NA	NA	NA	NA	277.065	0.0708367	0.00654817	10.8178	2.83543e-27	3.36149e-25
872	ENSG00000070540	WD repeat domain, phosphoinositide interacting 1 [Source:HGNC Symbol;Acc:HGNC:25471]	chr17	68420948	68457513	-1	q24.2	WIPI1	46.58	protein_coding		3403	14000.3	0.029867	0.0027646	10.8034	3.31735e-27	3.91097e-25
3098	ENSG00000111907	TPD52 like 1 [Source:HGNC Symbol;Acc:HGNC:12006]	chr6	125119049	125264407	1	q22.31	TPD52L1	39.16	protein_coding		7595	4856.81	0.0789647	0.00731583	10.7937	3.68736e-27	4.32318e-25
7334	ENSG00000154721	junctional adhesion molecule 2 [Source:HGNC Symbol;Acc:HGNC:14686]	chr21	25639258	25717562	1	q21.3	JAM2	39.65	protein_coding		5947	23585.8	0.0566262	0.00526283	10.7597	5.33692e-27	6.22279e-25
299	ENSG00000022267	four and a half LIM domains 1 [Source:HGNC Symbol;Acc:HGNC:3702]	chrX	136146702	136211359	1	q26.3	FHL1	42.07	protein_coding		5862	52736.9	0.0659957	0.00614478	10.7401	6.59579e-27	7.6486e-25
13614	ENSG00000235823	oligodendrocyte maturation-associated long intergenic non-coding RNA [Source:HGNC Symbol;Acc:HGNC:28060]	chr10	100373099	100454043	1	q24.31	OLMALINC	43.44	lncRNA		13609	3576.39	0.0428336	0.00399529	10.721	8.11054e-27	9.35401e-25
19300	novelGene_ENSG00000130595_AS	NA	NA	NA	NA	NA	NA	NA	NA	NA	NA	NA	20041.8	0.103732	0.00967812	10.7182	8.36094e-27	9.59068e-25
13045	ENSG00000227877	myoregulin [Source:HGNC Symbol;Acc:HGNC:48649]	chr10	59736692	59756041	-1	q21.2	MRLN	41.5	protein_coding		2951	35483.9	0.0982142	0.00916861	10.712	8.94057e-27	1.02004e-24
21168	novelGene_ENSG00000250349_AS	NA	NA	NA	NA	NA	NA	NA	NA	NA	NA	NA	645.539	0.0856362	0.00799889	10.706	9.53803e-27	1.08239e-24
8646	ENSG00000166033	HtrA serine peptidase 1 [Source:HGNC Symbol;Acc:HGNC:9476]	chr10	122458551	122514907	1	q26.13	HTRA1	49.66	protein_coding		2250	140953	-0.0382826	0.00357788	-10.6998	1.02011e-26	1.15148e-24
817	ENSG00000068615	receptor accessory protein 1 [Source:HGNC Symbol;Acc:HGNC:25786]	chr2	86213993	86338083	-1	p11.2	REEP1	46.05	protein_coding		5846	6047.93	0.0899309	0.00841598	10.6857	1.187e-26	1.33276e-24
11063	ENSG00000185847	long intergenic non-protein coding RNA 1405 [Source:HGNC Symbol;Acc:HGNC:50688]	chr12	110934590	110959093	1	q24.11	LINC01405	44.94	lncRNA		5646	2462.92	0.109139	0.0102232	10.6756	1.32392e-26	1.47868e-24
18452	novelGene_ENSG00000089327_AS	NA	NA	NA	NA	NA	NA	NA	NA	NA	NA	NA	1509.36	-0.0394807	0.00370552	-10.6546	1.66015e-26	1.84451e-24
8028	ENSG00000162520	syncoilin, intermediate filament protein [Source:HGNC Symbol;Acc:HGNC:28897]	chr1	32679906	32703596	-1	p35.1	SYNC	47.85	protein_coding		3722	13178	0.0266915	0.0025071	10.6464	1.81308e-26	2.00393e-24
816	ENSG00000068489	proline rich 11 [Source:HGNC Symbol;Acc:HGNC:25619]	chr17	59155732	59206709	1	q22	PRR11	44.35	protein_coding		6743	7727.47	-0.0704886	0.00662849	-10.6342	2.06605e-26	2.2717e-24
5751	ENSG00000137936	BCAR3 adaptor protein, NSP family member [Source:HGNC Symbol;Acc:HGNC:973]	chr1	93561741	93847150	-1	p22.1	BCAR3	45.08	protein_coding		6919	12587.3	-0.0268341	0.00252536	-10.6259	2.25939e-26	2.47147e-24
13027	ENSG00000227544	novel transcript	chr7	35715032	35734924	1	p14.2		42.75	lncRNA		6724	4026.75	0.0547441	0.00515271	10.6243	2.29638e-26	2.49007e-24
14215	ENSG00000248371	long intergenic non-protein coding RNA 2056 [Source:HGNC Symbol;Acc:HGNC:52898]	chr5	72574120	72660669	-1	q13.2	LINC02056	41.74	lncRNA		818	253.482	-0.0731008	0.00688059	-10.6242	2.29986e-26	2.49007e-24
10161	ENSG00000177243	defensin beta 103B [Source:HGNC Symbol;Acc:HGNC:31702]	chr8	7428888	7430348	-1	p23.1	DEFB103B	44.76	protein_coding		518	1495.5	0.0770375	0.00726078	10.6101	2.6751e-26	2.88164e-24
12214	ENSG00000204954	chromosome 12 open reading frame 73 [Source:HGNC Symbol;Acc:HGNC:34450]	chr12	103940763	103965708	-1	q23.3	C12orf73	40.61	protein_coding		4435	5407.21	0.0215408	0.00203046	10.6089	2.71044e-26	2.90496e-24
1947	ENSG00000101210	eukaryotic translation elongation factor 1 alpha 2 [Source:HGNC Symbol;Acc:HGNC:3192]	chr20	63488013	63499239	-1	q13.33	EEF1A2	63.37	protein_coding		4826	14703.8	0.0968741	0.00913355	10.6064	2.78252e-26	2.96722e-24
9341	ENSG00000170417	transmembrane protein 182 [Source:HGNC Symbol;Acc:HGNC:26391]	chr2	102736905	103019900	1	q12.1	TMEM182	39.03	protein_coding		6084	5111.98	0.0908428	0.00857109	10.5988	3.01983e-26	3.20419e-24
4414	ENSG00000125968	inhibitor of DNA binding 1, HLH protein [Source:HGNC Symbol;Acc:HGNC:5360]	chr20	31605283	31606515	1	q11.21	ID1	58.56	protein_coding		1233	6326.14	-0.108763	0.0103109	-10.5483	5.17292e-26	5.43548e-24
16903	novelGene_280	NA	NA	NA	NA	NA	NA	NA	NA	NA	NA	NA	233.783	-0.0649825	0.00616049	-10.5483	5.17397e-26	5.43548e-24
5676	ENSG00000137404	nurim [Source:HGNC Symbol;Acc:HGNC:8003]	chr6	30688047	30691420	-1	p21.33	NRM	55.1	protein_coding		2018	4178.69	-0.0265257	0.00251623	-10.5419	5.53859e-26	5.78987e-24
13309	ENSG00000231776	long intergenic non-protein coding RNA 1611 [Source:HGNC Symbol;Acc:HGNC:51791]	chr6	84421028	84556152	-1	q14.3	LINC01611	37.84	lncRNA		741	2648.92	0.0720864	0.00684785	10.5269	6.49542e-26	6.75683e-24
15438	ENSG00000267783	novel transcript, antisense to ASF1B	chr19	14119106	14119537	1	p13.12		43.98	lncRNA		315	940.4	-0.0624426	0.00593287	-10.5248	6.63684e-26	6.87026e-24
10740	ENSG00000183287	collagen and calcium binding EGF domains 1 [Source:HGNC Symbol;Acc:HGNC:29426]	chr18	59430939	59697662	-1	q21.32	CCBE1	42.8	protein_coding		6753	10826.5	-0.0529863	0.00503854	-10.5162	7.27395e-26	7.49323e-24
1373	ENSG00000087842	pirin [Source:HGNC Symbol;Acc:HGNC:30048]	chrX	15384799	15493564	-1	p22.2	PIR	38.99	protein_coding		2512	3851.5	0.0268293	0.00255951	10.4822	1.04278e-25	1.06903e-23
4130	ENSG00000123131	peroxiredoxin 4 [Source:HGNC Symbol;Acc:HGNC:17169]	chrX	23664262	23686397	1	p22.11	PRDX4	40.65	protein_coding		1855	42697.3	-0.0185983	0.00177555	-10.4747	1.12877e-25	1.15161e-23
2582	ENSG00000106537	tetraspanin 13 [Source:HGNC Symbol;Acc:HGNC:21643]	chr7	16753755	16784536	1	p21.1	TSPAN13	39.01	protein_coding		2004	459.916	0.0472412	0.00452736	10.4346	1.72335e-25	1.74982e-23
6302	ENSG00000143036	solute carrier family 44 member 3 [Source:HGNC Symbol;Acc:HGNC:28689]	chr1	94820342	94895246	1	p21.3	SLC44A3	43.92	protein_coding		2869	1689.47	0.040569	0.00390381	10.3922	2.69143e-25	2.71976e-23
11718	ENSG00000197616	myosin heavy chain 6 [Source:HGNC Symbol;Acc:HGNC:7576]	chr14	23381982	23408273	-1	q11.2	MYH6	53.35	protein_coding		7281	5063	0.10095	0.00972343	10.3822	2.98903e-25	3.00617e-23
9024	ENSG00000168209	DNA damage inducible transcript 4 [Source:HGNC Symbol;Acc:HGNC:24944]	chr10	72273919	72276036	1	q22.1	DDIT4	58.69	protein_coding		2118	25108.8	-0.023226	0.00224151	-10.3618	3.70047e-25	3.70413e-23
6537	ENSG00000144771	leucine rich repeats and transmembrane domains 1 [Source:HGNC Symbol;Acc:HGNC:25023]	chr3	54918231	54967088	-1	p14.3	LRTM1	44.17	protein_coding		1575	598.248	0.134887	0.0130724	10.3185	5.81367e-25	5.79211e-23
5668	ENSG00000137310	transcription factor 19 [Source:HGNC Symbol;Acc:HGNC:11629]	chr6	31158547	31167159	1	p21.33	TCF19	51.1	protein_coding		3533	3084.29	-0.0485654	0.00471279	-10.305	6.6871e-25	6.63117e-23
3233	ENSG00000113368	lamin B1 [Source:HGNC Symbol;Acc:HGNC:6637]	chr5	126776623	126837020	1	q23.2	LMNB1	42.33	protein_coding		3633	4863.28	-0.0692144	0.00672027	-10.2993	7.09494e-25	7.00287e-23
17407	novelGene_5731	NA	NA	NA	NA	NA	NA	NA	NA	NA	NA	NA	955.578	0.0432901	0.00420388	10.2977	7.22001e-25	7.09333e-23
3982	ENSG00000121211	meiotic nuclear divisions 1 [Source:HGNC Symbol;Acc:HGNC:24839]	chr4	153344649	153415118	1	q31.3	MND1	39.03	protein_coding		1511	551.16	-0.0766581	0.007445	-10.2966	7.30132e-25	7.14016e-23
20429	novelGene_ENSG00000175592_AS	NA	NA	NA	NA	NA	NA	NA	NA	NA	NA	NA	4356.84	-0.0296658	0.00289617	-10.2431	1.27096e-24	1.2372e-22
9102	ENSG00000168734	cAMP-dependent protein kinase inhibitor gamma [Source:HGNC Symbol;Acc:HGNC:9019]	chr20	44531785	44624247	1	q13.12	PKIG	44.32	protein_coding		2466	3954.92	0.030423	0.00297182	10.2372	1.35128e-24	1.30938e-22
5882	ENSG00000138759	Fraser extracellular matrix complex subunit 1 [Source:HGNC Symbol;Acc:HGNC:19185]	chr4	78057323	78544269	1	q21.21	FRAS1	39.77	protein_coding		20323	17307.1	0.0542494	0.00530368	10.2286	1.4757e-24	1.42344e-22
12860	ENSG00000225383	surfactant associated 1, lncRNA [Source:HGNC Symbol;Acc:HGNC:18383]	chr10	10784437	10795047	-1	p14	SFTA1P	36.82	lncRNA		3182	9490.88	0.062307	0.00609607	10.2208	1.59942e-24	1.5358e-22
4672	ENSG00000129219	phospholipase D2 [Source:HGNC Symbol;Acc:HGNC:9068]	chr17	4807152	4823434	1	p13.2	PLD2	54.15	protein_coding		4832	1689.11	-0.0249276	0.00243963	-10.2178	1.65097e-24	1.57817e-22
8412	ENSG00000164520	retinoic acid early transcript 1E [Source:HGNC Symbol;Acc:HGNC:16793]	chr6	149883375	149898102	-1	q25.1	RAET1E	46.83	protein_coding		3004	650.979	0.0463422	0.0045357	10.2172	1.66048e-24	1.58014e-22
6602	ENSG00000145604	S-phase kinase associated protein 2 [Source:HGNC Symbol;Acc:HGNC:10901]	chr5	36151989	36196849	1	p13.2	SKP2	39.26	protein_coding		17377	14927.9	-0.029475	0.00288672	-10.2106	1.77852e-24	1.68491e-22
11334	ENSG00000188542	dual specificity phosphatase 28 [Source:HGNC Symbol;Acc:HGNC:33237]	chr2	240560054	240565256	1	q37.3	DUSP28	53.08	protein_coding		4951	1882.11	0.024152	0.00236811	10.1989	2.00571e-24	1.8917e-22
16254	ENSG00000284930	novel transcript	chr14	73458850	73466167	-1	q24.3		42.69	lncRNA		1412	937.835	-0.0566901	0.00555878	-10.1983	2.01781e-24	1.89469e-22
9470	ENSG00000171314	phosphoglycerate mutase 1 [Source:HGNC Symbol;Acc:HGNC:8888]	chr10	97426191	97433444	1	q24.1	PGAM1	47.44	protein_coding		2540	68543.3	-0.0138543	0.00135905	-10.1941	2.1065e-24	1.96925e-22
14375	ENSG00000251151	HOXC cluster antisense RNA 3 [Source:HGNC Symbol;Acc:HGNC:43751]	chr12	53981509	53985519	-1	q13.13	HOXC-AS3	55.32	lncRNA		3109	916.997	-0.0568003	0.00560233	-10.1387	3.72045e-24	3.46279e-22
4001	ENSG00000121577	popeye domain containing 2 [Source:HGNC Symbol;Acc:HGNC:17648]	chr3	119636457	119665324	-1	q13.33	POPDC2	43.2	protein_coding		2208	401.194	0.0415207	0.00410282	10.1201	4.50156e-24	4.17151e-22
21220	novelGene_ENSG00000257261_AS	NA	NA	NA	NA	NA	NA	NA	NA	NA	NA	NA	861.896	-0.0431719	0.00426675	-10.1182	4.5876e-24	4.23276e-22
1146	ENSG00000079931	monooxygenase DBH like 1 [Source:HGNC Symbol;Acc:HGNC:21063]	chr6	132296055	132401475	-1	q23.2	MOXD1	37.05	protein_coding		5223	1760.15	-0.0408612	0.00403878	-10.1172	4.63412e-24	4.25718e-22
9691	ENSG00000172995	cAMP regulated phosphoprotein 21 [Source:HGNC Symbol;Acc:HGNC:16968]	chr3	35638945	35794496	1	p22.3	ARPP21	36.61	protein_coding		10156	25713	0.0763472	0.00755363	10.1073	5.12542e-24	4.68821e-22
15986	ENSG00000277734	T cell receptor alpha constant [Source:HGNC Symbol;Acc:HGNC:12029]	chr14	22547506	22552156	1	q11.2	TRAC	50.2	TR_C_gene		978	277.208	0.0358052	0.00354694	10.0947	5.83201e-24	5.31163e-22
5855	ENSG00000138615	cartilage intermediate layer protein [Source:HGNC Symbol;Acc:HGNC:1980]	chr15	65194760	65211473	-1	q22.31	CILP	49.96	protein_coding		5678	545.485	0.0462535	0.00458301	10.0924	5.97028e-24	5.41433e-22
14467	ENSG00000253865	novel transcript	chr5	149372174	149375116	1	q32		49.03	lncRNA		588	444.728	0.146405	0.0145196	10.0833	6.55124e-24	5.91591e-22
19177	novelGene_ENSG00000125414_AS	NA	NA	NA	NA	NA	NA	NA	NA	NA	NA	NA	2043.54	0.0956568	0.00949237	10.0772	6.96606e-24	6.26384e-22
12326	ENSG00000206561	collagen like tail subunit of asymmetric acetylcholinesterase [Source:HGNC Symbol;Acc:HGNC:2226]	chr3	15450133	15521751	-1	p25.1	COLQ	46.58	protein_coding		9237	1030.81	0.0516867	0.00515508	10.0264	1.16735e-23	1.04525e-21
20056	novelGene_ENSG00000163110_AS	NA	NA	NA	NA	NA	NA	NA	NA	NA	NA	NA	6065.53	0.0678198	0.00676546	10.0244	1.19054e-23	1.06154e-21
18724	novelGene_ENSG00000106034_AS	NA	NA	NA	NA	NA	NA	NA	NA	NA	NA	NA	761.133	-0.0593088	0.00592369	-10.0121	1.3482e-23	1.19707e-21
3718	ENSG00000118242	melanoregulin [Source:HGNC Symbol;Acc:HGNC:25478]	chr2	215942584	216034096	-1	q35	MREG	42.54	protein_coding		3638	1333.01	0.0312244	0.00312012	10.0074	1.41351e-23	1.24984e-21
7888	ENSG00000160957	RecQ like helicase 4 [Source:HGNC Symbol;Acc:HGNC:9949]	chr8	144511288	144517845	-1	q24.3	RECQL4	65.51	protein_coding		4236	1409.94	-0.0421389	0.00421886	-9.98824	1.71605e-23	1.51105e-21
21051	novelGene_ENSG00000234964_AS	NA	NA	NA	NA	NA	NA	NA	NA	NA	NA	NA	1281.44	-0.0402528	0.00403199	-9.98335	1.80277e-23	1.58085e-21
4074	ENSG00000122547	endonuclease/exonuclease/phosphatase family domain containing 1 [Source:HGNC Symbol;Acc:HGNC:22223]	chr7	36153254	36301538	1	p14.2	EEPD1	45.44	protein_coding		4737	702.761	0.0322798	0.00324439	9.94943	2.53626e-23	2.2149e-21
2456	ENSG00000105655	inositol-3-phosphate synthase 1 [Source:HGNC Symbol;Acc:HGNC:29821]	chr19	18434388	18438167	-1	p13.11	ISYNA1	66.22	protein_coding		3150	1509.78	0.0700989	0.00704954	9.94375	2.68531e-23	2.33545e-21
20462	novelGene_ENSG00000177675_AS	NA	NA	NA	NA	NA	NA	NA	NA	NA	NA	NA	164.507	0.132851	0.0133617	9.94265	2.71508e-23	2.3517e-21
15491	ENSG00000268621	IGFL2 antisense RNA 1 [Source:HGNC Symbol;Acc:HGNC:52559]	chr19	46189029	46203160	-1	q13.32	IGFL2-AS1	49.3	lncRNA		3336	5182.54	0.079547	0.00800284	9.93984	2.79284e-23	2.40922e-21
7158	ENSG00000152253	SPC25 component of NDC80 kinetochore complex [Source:HGNC Symbol;Acc:HGNC:24031]	chr2	168834132	168913371	-1	q31.1	SPC25	39.39	protein_coding		1829	1814.36	-0.0725038	0.00729625	-9.93714	2.8696e-23	2.46541e-21
4279	ENSG00000124702	kelch domain containing 3 [Source:HGNC Symbol;Acc:HGNC:20704]	chr6	43014103	43021298	1	p21.1	KLHDC3	52.39	protein_coding		2019	38719.2	0.0254515	0.00256521	9.9218	3.3468e-23	2.86381e-21
12307	ENSG00000206145	purinergic receptor P2X 6 pseudogene [Source:HGNC Symbol;Acc:HGNC:34076]	chr22	21035243	21045017	-1	q11.21	P2RX6P	48.06	transcribed_unprocessed_pseudogene		551	2012.04	-0.0231976	0.00234462	-9.89396	4.42185e-23	3.76851e-21
1955	ENSG00000101255	tribbles pseudokinase 3 [Source:HGNC Symbol;Acc:HGNC:16228]	chr20	362835	397559	1	p13	TRIB3	50.47	protein_coding		3291	1929.79	0.0572916	0.00579647	9.88387	4.89048e-23	4.15124e-21
338	ENSG00000026508	CD44 molecule (Indian blood group) [Source:HGNC Symbol;Acc:HGNC:1681]	chr11	35138882	35232402	1	p13	CD44	41.56	protein_coding		9992	23168.8	-0.03728	0.0037721	-9.88311	4.92798e-23	4.1664e-21
727	ENSG00000065675	protein kinase C theta [Source:HGNC Symbol;Acc:HGNC:9410]	chr10	6427143	6580301	-1	p15.1	PRKCQ	43.1	protein_coding		3295	691.602	0.194308	0.0196865	9.87011	5.61028e-23	4.72444e-21
13551	ENSG00000234964	fatty acid binding protein 5 pseudogene 7 [Source:HGNC Symbol;Acc:HGNC:31070]	chr11	59781318	59781722	-1	q12.1	FABP5P7	44.44	processed_pseudogene		405	108.549	-0.0439961	0.0044695	-9.84363	7.30274e-23	6.12536e-21
3799	ENSG00000119403	PHD finger protein 19 [Source:HGNC Symbol;Acc:HGNC:24566]	chr9	120855651	120894896	-1	q33.2	PHF19	51.61	protein_coding		6594	5222.05	-0.0297239	0.00302165	-9.837	7.80053e-23	6.51712e-21
6898	ENSG00000148908	regulator of G protein signaling 10 [Source:HGNC Symbol;Acc:HGNC:9992]	chr10	119499817	119542719	-1	q26.11	RGS10	49.42	protein_coding		1274	1900.08	-0.0309592	0.00314929	-9.83053	8.3177e-23	6.92196e-21
14679	ENSG00000256568	novel transcript	chr11	73157946	73181724	1	q13.4		48.19	lncRNA		740	320.993	0.129941	0.0132272	9.82377	8.89573e-23	7.37408e-21
15843	ENSG00000274265	novel transcript	chr1	149175748	149259987	1	q21.2		39.88	lncRNA		4291	3715.46	-0.0184902	0.00188446	-9.81193	1.00035e-22	8.26005e-21
16210	ENSG00000283709	family with sequence similarity 238 member C [Source:HGNC Symbol;Acc:HGNC:24672]	chr10	26931206	26944418	-1	p12.1	FAM238C	45.92	transcribed_unprocessed_pseudogene		5545	555.729	0.14816	0.0151407	9.78551	1.29937e-22	1.06876e-20
6375	ENSG00000143476	denticleless E3 ubiquitin protein ligase homolog [Source:HGNC Symbol;Acc:HGNC:30288]	chr1	212035553	212107400	1	q32.3	DTL	38.44	protein_coding		4923	1463.74	-0.0687447	0.0070282	-9.78127	1.35496e-22	1.11018e-20
2528	ENSG00000106034	cadherin like and PC-esterase domain containing 1 [Source:HGNC Symbol;Acc:HGNC:26159]	chr7	120988697	121297442	1	q31.31	CPED1	36.6	protein_coding		7683	5148.13	-0.0399974	0.00409319	-9.77169	1.48942e-22	1.21565e-20
4704	ENSG00000129625	receptor accessory protein 5 [Source:HGNC Symbol;Acc:HGNC:30077]	chr5	112876385	112922289	-1	q22.2	REEP5	41.56	protein_coding		3974	42146.4	0.0123603	0.00126505	9.77059	1.50577e-22	1.22429e-20
21556	novelGene_ENSG00000285815_AS_novelGene_ENSG00000185437_AS	NA	NA	NA	NA	NA	NA	NA	NA	NA	NA	NA	606.489	0.0550596	0.00564114	9.76037	1.66544e-22	1.34894e-20
18159	novelGene_ENSG00000026025_AS	NA	NA	NA	NA	NA	NA	NA	NA	NA	NA	NA	9402.37	-0.037382	0.00383981	-9.73537	2.13046e-22	1.71903e-20
1070	ENSG00000077157	protein phosphatase 1 regulatory subunit 12B [Source:HGNC Symbol;Acc:HGNC:7619]	chr1	202348699	202592706	1	q32.1	PPP1R12B	39.63	protein_coding		21069	8145.47	0.0359861	0.00370461	9.71388	2.63136e-22	2.11516e-20
8557	ENSG00000165480	spindle and kinetochore associated complex subunit 3 [Source:HGNC Symbol;Acc:HGNC:20262]	chr13	21153595	21176552	-1	q12.11	SKA3	39.77	protein_coding		2998	1261.27	-0.0761949	0.00784544	-9.71199	2.6805e-22	2.14653e-20
19129	novelGene_ENSG00000122952_AS	NA	NA	NA	NA	NA	NA	NA	NA	NA	NA	NA	458.24	-0.0547449	0.00563807	-9.70987	2.73698e-22	2.18351e-20
3926	ENSG00000120669	spermatogenesis and oogenesis specific basic helix-loop-helix 2 [Source:HGNC Symbol;Acc:HGNC:26026]	chr13	36168217	36214588	-1	q13.3	SOHLH2	37.68	protein_coding		3363	793.36	0.192705	0.0198943	9.68648	3.44194e-22	2.73563e-20
11392	ENSG00000189060	H1.0 linker histone [Source:HGNC Symbol;Acc:HGNC:4714]	chr22	37805229	37807432	1	q13.1	H1-0	52.04	protein_coding		2204	11496.7	0.0353172	0.00366048	9.64823	5.00106e-22	3.95998e-20
18247	novelGene_ENSG00000064787_AS	NA	NA	NA	NA	NA	NA	NA	NA	NA	NA	NA	284.901	0.169688	0.0175963	9.64343	5.24065e-22	4.12842e-20
5099	ENSG00000133020	myosin heavy chain 8 [Source:HGNC Symbol;Acc:HGNC:7578]	chr17	10390322	10421950	-1	p13.1	MYH8	38.91	protein_coding		6041	74504.7	0.148505	0.0153999	9.6432	5.25269e-22	4.12842e-20
6389	ENSG00000143545	RAB13, member RAS oncogene family [Source:HGNC Symbol;Acc:HGNC:9762]	chr1	153981617	153986358	-1	q21.3	RAB13	48.71	protein_coding		2751	53659.9	-0.0194774	0.00202301	-9.62796	6.09245e-22	4.77077e-20
4102	ENSG00000122861	plasminogen activator, urokinase [Source:HGNC Symbol;Acc:HGNC:9052]	chr10	73909177	73917496	1	q22.2	PLAU	53.5	protein_coding		2949	74673.1	-0.0280863	0.00292084	-9.61581	6.85649e-22	5.34932e-20
7346	ENSG00000154839	spindle and kinetochore associated complex subunit 1 [Source:HGNC Symbol;Acc:HGNC:28109]	chr18	50375040	50394168	1	q21.1	SKA1	39.35	protein_coding		2900	1344.65	-0.0590999	0.0061512	-9.60786	7.40699e-22	5.75765e-20
9959	ENSG00000175294	cation channel sperm associated 1 [Source:HGNC Symbol;Acc:HGNC:17116]	chr11	66016752	66026479	-1	q13.1	CATSPER1	56.69	protein_coding		2649	695.697	-0.0255151	0.00265884	-9.59633	8.28397e-22	6.41584e-20
5887	ENSG00000138771	shroom family member 3 [Source:HGNC Symbol;Acc:HGNC:30422]	chr4	76435229	76783253	1	q21.1	SHROOM3	41.27	protein_coding		13829	1279.94	0.0294813	0.00307246	9.59534	8.36377e-22	6.4541e-20
12552	ENSG00000214814	fer-1 like family member 6 [Source:HGNC Symbol;Acc:HGNC:28065]	chr8	123851987	124120061	1	q24.13	FER1L6	41.6	protein_coding		6051	1265.31	0.0684339	0.00714124	9.58292	9.43394e-22	7.25354e-20
4862	ENSG00000131015	UL16 binding protein 2 [Source:HGNC Symbol;Acc:HGNC:14894]	chr6	149942014	149949235	1	q25.1	ULBP2	52.94	protein_coding		1335	2075.24	0.0169044	0.00176719	9.5657	1.11448e-21	8.53802e-20
6353	ENSG00000143382	ADAMTS like 4 [Source:HGNC Symbol;Acc:HGNC:19706]	chr1	150549369	150560937	1	q21.2	ADAMTSL4	60.13	protein_coding		6432	5819.56	0.0383417	0.00401043	9.56048	1.17211e-21	8.94726e-20
19400	novelGene_ENSG00000134107_AS	NA	NA	NA	NA	NA	NA	NA	NA	NA	NA	NA	7742.21	0.0250444	0.00262026	9.55799	1.20071e-21	9.13272e-20
4308	ENSG00000125148	metallothionein 2A [Source:HGNC Symbol;Acc:HGNC:7406]	chr16	56608584	56609497	1	q13	MT2A	54.16	protein_coding		914	137559	-0.0763857	0.00799339	-9.5561	1.22278e-21	9.26735e-20
4053	ENSG00000122367	LIM domain binding 3 [Source:HGNC Symbol;Acc:HGNC:15710]	chr10	86668507	86736072	1	q23.2	LDB3	53	protein_coding		6622	36679	0.0830086	0.00869367	9.54816	1.32017e-21	9.9699e-20
14086	ENSG00000244627	TPTE pseudogene 2 [Source:HGNC Symbol;Acc:HGNC:53828]	chr22	38335762	38398929	-1	q13.1	TPTEP2	43.54	transcribed_unprocessed_pseudogene		3851	2983.05	0.0217953	0.00228396	9.54278	1.39052e-21	1.04639e-19
7296	ENSG00000154133	roundabout guidance receptor 4 [Source:HGNC Symbol;Acc:HGNC:17985]	chr11	124883691	124898500	-1	q24.2	ROBO4	52.98	protein_coding		6620	964.014	-0.0290623	0.00304852	-9.53322	1.52475e-21	1.14335e-19
2928	ENSG00000110195	folate receptor alpha [Source:HGNC Symbol;Acc:HGNC:3791]	chr11	72189558	72196323	1	q13.4	FOLR1	50.62	protein_coding		1601	25890.2	0.0678321	0.00711724	9.53067	1.56272e-21	1.16769e-19
14402	ENSG00000251586	TET2 antisense RNA 1 [Source:HGNC Symbol;Acc:HGNC:41125]	chr4	105171354	105178063	-1	q24	TET2-AS1	35.23	lncRNA		537	139.106	0.137185	0.0144064	9.52255	1.68984e-21	1.25825e-19
4274	ENSG00000124635	H2B clustered histone 11 [Source:HGNC Symbol;Acc:HGNC:4761]	chr6	27125897	27132795	-1	p22.1	H2BC11	41.72	protein_coding		1046	1196.2	0.0304587	0.00320092	9.51559	1.80684e-21	1.34066e-19
6409	ENSG00000143643	tetratricopeptide repeat domain 13 [Source:HGNC Symbol;Acc:HGNC:26204]	chr1	230906243	230978875	-1	q42.2	TTC13	39.73	protein_coding		4212	3222.75	0.0315747	0.00332169	9.50561	1.98883e-21	1.47056e-19
20557	novelGene_ENSG00000183287_AS	NA	NA	NA	NA	NA	NA	NA	NA	NA	NA	NA	737.805	-0.0392323	0.00412776	-9.50452	2.00974e-21	1.48086e-19
14374	ENSG00000251144	novel transcript	chr5	174820027	174826324	1	q35.2		46.65	lncRNA		287	2178.58	-0.0552652	0.00581703	-9.50059	2.08706e-21	1.53251e-19
5908	ENSG00000139112	GABA type A receptor associated protein like 1 [Source:HGNC Symbol;Acc:HGNC:4068]	chr12	10212458	10223128	1	p13.2	GABARAPL1	44.11	protein_coding		4053	9325.1	0.0189126	0.00199096	9.49921	2.11481e-21	1.54753e-19
19142	novelGene_ENSG00000123975_AS	NA	NA	NA	NA	NA	NA	NA	NA	NA	NA	NA	6393.69	-0.103394	0.0108864	-9.49753	2.14931e-21	1.56737e-19
14223	ENSG00000248508	SRP14 antisense RNA1 (head to head) [Source:HGNC Symbol;Acc:HGNC:48619]	chr15	40039242	40076539	1	q15.1	SRP14-AS1	49.86	lncRNA		5089	3409.67	0.0171692	0.00180811	9.49568	2.18787e-21	1.59003e-19
5096	ENSG00000132965	arachidonate 5-lipoxygenase activating protein [Source:HGNC Symbol;Acc:HGNC:436]	chr13	30713478	30764426	1	q12.3	ALOX5AP	45.66	protein_coding		1680	2356.07	-0.053184	0.00560865	-9.4825	2.48266e-21	1.7981e-19
5455	ENSG00000135931	armadillo repeat containing 9 [Source:HGNC Symbol;Acc:HGNC:20730]	chr2	231198546	231376848	1	q37.1	ARMC9	45.71	protein_coding		23371	8837.96	0.0252212	0.00266096	9.47824	2.5862e-21	1.86672e-19
4599	ENSG00000128510	carboxypeptidase A4 [Source:HGNC Symbol;Acc:HGNC:15740]	chr7	130293134	130324180	1	q32.2	CPA4	46.73	protein_coding		3958	2108.39	-0.0617394	0.00653353	-9.44963	3.40037e-21	2.44608e-19
9677	ENSG00000172927_ENSG00000260877	NA	NA	NA	NA	NA	NA	NA	NA	NA	NA	NA	2883.14	-0.0548833	0.0058096	-9.44701	3.4865e-21	2.49956e-19
8875	ENSG00000167397	vitamin K epoxide reductase complex subunit 1 [Source:HGNC Symbol;Acc:HGNC:23663]	chr16	31090842	31095980	-1	p11.2	VKORC1	55.01	protein_coding		2190	55451.6	-0.0252166	0.00267334	-9.43263	3.99944e-21	2.85765e-19
16831	novelGene_2345	NA	NA	NA	NA	NA	NA	NA	NA	NA	NA	NA	163.206	0.157233	0.0166748	9.42942	4.1236e-21	2.93648e-19
7291	ENSG00000154096	Thy-1 cell surface antigen [Source:HGNC Symbol;Acc:HGNC:11801]	chr11	119415476	119424985	-1	q23.3	THY1	55.73	protein_coding		6900	112360	-0.0283735	0.00301091	-9.42357	4.35987e-21	3.09434e-19
10196	ENSG00000177575	CD163 molecule [Source:HGNC Symbol;Acc:HGNC:1631]	chr12	7470811	7503893	-1	p13.31	CD163	37.42	protein_coding		5815	3012.95	0.118557	0.0125883	9.41805	4.59547e-21	3.25068e-19
17154	novelGene_440	NA	NA	NA	NA	NA	NA	NA	NA	NA	NA	NA	212.016	0.183054	0.019441	9.41591	4.68982e-21	3.3064e-19
17329	novelGene_5348	NA	NA	NA	NA	NA	NA	NA	NA	NA	NA	NA	115.606	-0.0571054	0.00606789	-9.41108	4.91045e-21	3.45048e-19
2197	ENSG00000103381	calcineurin like phosphoesterase domain containing 1 [Source:HGNC Symbol;Acc:HGNC:25632]	chr16	12659799	12803887	-1	p13.12	CPPED1	44.39	protein_coding		6354	12136.7	-0.0200179	0.00212923	-9.40148	5.38029e-21	3.76579e-19
20604	novelGene_ENSG00000185437_AS	NA	NA	NA	NA	NA	NA	NA	NA	NA	NA	NA	213.59	0.107296	0.0114131	9.4012	5.39466e-21	3.76579e-19
10024	ENSG00000175899	alpha-2-macroglobulin [Source:HGNC Symbol;Acc:HGNC:7]	chr12	9067664	9116229	-1	p13.31	A2M	37.18	protein_coding		6318	6021.69	0.0875385	0.00933037	9.3821	6.46737e-21	4.4998e-19
5284	ENSG00000134775	formin homology 2 domain containing 3 [Source:HGNC Symbol;Acc:HGNC:26178]	chr18	36297714	36780055	1	q12.2	FHOD3	43.06	protein_coding		7965	11901.7	0.038355	0.004093	9.37087	7.19388e-21	4.98893e-19
135	ENSG00000007968	E2F transcription factor 2 [Source:HGNC Symbol;Acc:HGNC:3114]	chr1	23506438	23531233	-1	p36.12	E2F2	51.65	protein_coding		5462	651.715	-0.0609131	0.00650098	-9.36983	7.26485e-21	5.02174e-19
3205	ENSG00000112984	kinesin family member 20A [Source:HGNC Symbol;Acc:HGNC:9787]	chr5	138178719	138187723	1	q31.2	KIF20A	45.25	protein_coding		3852	10808.4	-0.0652366	0.00697244	-9.35636	8.25323e-21	5.68642e-19
16856	novelGene_2491	NA	NA	NA	NA	NA	NA	NA	NA	NA	NA	NA	215.029	0.139786	0.0149425	9.35495	8.36408e-21	5.74415e-19
12984	ENSG00000227051	chromosome 14 open reading frame 132 [Source:HGNC Symbol;Acc:HGNC:20346]	chr14	96039362	96093971	1	q32.2	C14orf132	47.75	protein_coding		7819	9569.96	0.0187384	0.00200369	9.35195	8.60496e-21	5.89051e-19
9381	ENSG00000170634	acylphosphatase 2 [Source:HGNC Symbol;Acc:HGNC:180]	chr2	53970838	54305300	1	p16.2	ACYP2	40.31	protein_coding		4964	10672.4	0.0243006	0.00259956	9.34796	8.93574e-21	6.09728e-19
13360	ENSG00000232439	ribosomal protein L18a pseudogene 7 [Source:HGNC Symbol;Acc:HGNC:35607]	chr3	38526802	38527325	-1	p22.2	RPL18AP7	56.87	processed_pseudogene		524	5533.48	0.0402748	0.0043111	9.3421	9.44379e-21	6.42329e-19
7517	ENSG00000157036	exo/endonuclease G [Source:HGNC Symbol;Acc:HGNC:3347]	chr3	38496127	38542161	1	p22.2	EXOG	42.1	protein_coding		5575	6623.4	0.0301351	0.00322596	9.34144	9.50319e-21	6.44304e-19
2956	ENSG00000110660	solute carrier family 35 member F2 [Source:HGNC Symbol;Acc:HGNC:23615]	chr11	107790991	107928293	-1	q22.3	SLC35F2	43.51	protein_coding		3483	1051.66	-0.0329768	0.00353329	-9.33317	1.02748e-20	6.94403e-19
9556	ENSG00000171984	shieldin complex subunit 1 [Source:HGNC Symbol;Acc:HGNC:26318]	chr20	5750393	5864395	1	p12.3	SHLD1	43.32	protein_coding		2185	2498.36	0.0246583	0.00264529	9.32161	1.14589e-20	7.71964e-19
5675	ENSG00000137393	ring finger protein 144B [Source:HGNC Symbol;Acc:HGNC:21578]	chr6	18387350	18468870	1	p22.3	RNF144B	39.19	protein_coding		5171	1064.65	0.0456351	0.00489716	9.31867	1.17809e-20	7.91145e-19
20338	novelGene_ENSG00000172164_AS	NA	NA	NA	NA	NA	NA	NA	NA	NA	NA	NA	105.643	0.143932	0.0154478	9.31728	1.19366e-20	7.99075e-19
14323	ENSG00000250349	novel proline rich Gla (G-carboxyglutamic acid) 1 (PRRG1) and tetraspanin 7 (TSPAN7) protein	chrX	37349330	38687674	1	p21.1		39.14	protein_coding		954	1521.31	0.0685239	0.00735703	9.31407	1.2302e-20	8.1947e-19
12611	ENSG00000215861	phosphodiesterase 4D interacting protein (myomegalin) (PDE4DIP) pseudogene	chr1	149197992	149321732	-1	q21.2		40.7	transcribed_unprocessed_pseudogene		1033	25268.6	0.0353654	0.00379704	9.31393	1.23185e-20	8.1947e-19
3980	ENSG00000121152	non-SMC condensin I complex subunit H [Source:HGNC Symbol;Acc:HGNC:1112]	chr2	96335766	96377091	1	q11.2	NCAPH	45.16	protein_coding		6545	2136.14	-0.064421	0.00691903	-9.31069	1.27002e-20	8.42221e-19
11737	ENSG00000197747	S100 calcium binding protein A10 [Source:HGNC Symbol;Acc:HGNC:10487]	chr1	151982915	151993859	-1	q21.3	S100A10	44.94	protein_coding		1012	45422.3	-0.0294784	0.00317109	-9.29599	1.45837e-20	9.64111e-19
18476	novelGene_ENSG00000092054_AS	NA	NA	NA	NA	NA	NA	NA	NA	NA	NA	NA	31.2582	0.0968056	0.0104167	9.29335	1.49514e-20	9.85353e-19
3326	ENSG00000114491	uridine monophosphate synthetase [Source:HGNC Symbol;Acc:HGNC:12563]	chr3	124730433	124749273	1	q21.2	UMPS	42.69	protein_coding		7512	4566.27	-0.0214672	0.00231184	-9.28573	1.60601e-20	1.05464e-18
1772	ENSG00000100297	minichromosome maintenance complex component 5 [Source:HGNC Symbol;Acc:HGNC:6948]	chr22	35400134	35425431	1	q12.3	MCM5	52.45	protein_coding		7268	12404.4	-0.0414735	0.00446651	-9.28545	1.61022e-20	1.05464e-18
20009	novelGene_ENSG00000160808_AS	NA	NA	NA	NA	NA	NA	NA	NA	NA	NA	NA	466.915	0.135103	0.0145552	9.2821	1.66167e-20	1.08499e-18
1166	ENSG00000080823	MOK protein kinase [Source:HGNC Symbol;Acc:HGNC:9833]	chr14	102224500	102305190	-1	q32.31	MOK	46.51	protein_coding		10986	9652.69	-0.0323732	0.00349548	-9.26146	2.01664e-20	1.31273e-18
14331	ENSG00000250479	coiled-coil-helix-coiled-coil-helix domain containing 10 [Source:HGNC Symbol;Acc:HGNC:15559]	chr22	23765834	23767972	-1	q11.23	CHCHD10	62.69	protein_coding		889	1590.61	0.0482209	0.00520797	9.25907	2.06217e-20	1.33827e-18
2393	ENSG00000105255	fibronectin type III and SPRY domain containing 1 [Source:HGNC Symbol;Acc:HGNC:13745]	chr19	4304598	4323843	1	p13.3	FSD1	54.72	protein_coding		3113	968.264	-0.0211089	0.00228029	-9.25711	2.10037e-20	1.3589e-18
20160	novelGene_ENSG00000165996_AS	NA	NA	NA	NA	NA	NA	NA	NA	NA	NA	NA	697.976	0.0677413	0.00731964	9.25473	2.14771e-20	1.38531e-18
17530	novelGene_6394	NA	NA	NA	NA	NA	NA	NA	NA	NA	NA	NA	179.729	0.170743	0.0184528	9.25295	2.18377e-20	1.40429e-18
9358	ENSG00000170485	neuronal PAS domain protein 2 [Source:HGNC Symbol;Acc:HGNC:7895]	chr2	100820139	100996829	1	q11.2	NPAS2	45.84	protein_coding		12504	2608.85	0.0285643	0.00308934	9.2461	2.32824e-20	1.49268e-18
6487	ENSG00000144354	cell division cycle associated 7 [Source:HGNC Symbol;Acc:HGNC:14628]	chr2	173354820	173368997	1	q31.1	CDCA7	43.24	protein_coding		3934	1008.85	-0.0589272	0.00637378	-9.24526	2.34671e-20	1.49999e-18
11253	ENSG00000187741	FA complementation group A [Source:HGNC Symbol;Acc:HGNC:3582]	chr16	89737549	89816657	-1	q24.3	FANCA	50.45	protein_coding		9736	1745.23	-0.0449966	0.00486721	-9.24484	2.35599e-20	1.50139e-18
6390	ENSG00000143549	tropomyosin 3 [Source:HGNC Symbol;Acc:HGNC:12012]	chr1	154155304	154194648	-1	q21.3	TPM3	45.14	protein_coding		15156	117392	0.0291761	0.00315608	9.24441	2.36552e-20	1.50296e-18
5287	ENSG00000134802	solute carrier family 43 member 3 [Source:HGNC Symbol;Acc:HGNC:17466]	chr11	57406954	57427580	-1	q12.1	SLC43A3	48.17	protein_coding		4517	5468.79	-0.0283684	0.00306945	-9.24218	2.41518e-20	1.52993e-18
7458	ENSG00000156345	cyclin dependent kinase 20 [Source:HGNC Symbol;Acc:HGNC:21420]	chr9	87966441	87974753	-1	q22.1	CDK20	53.16	protein_coding		5727	940.783	0.0285956	0.00309462	9.24045	2.45471e-20	1.55034e-18
20484	novelGene_ENSG00000178999_AS	NA	NA	NA	NA	NA	NA	NA	NA	NA	NA	NA	66.4315	-0.0693626	0.00751302	-9.23232	2.64827e-20	1.66763e-18
2993	ENSG00000111049	myogenic factor 5 [Source:HGNC Symbol;Acc:HGNC:7565]	chr12	80716912	80719671	1	q21.31	MYF5	44.78	protein_coding		1540	30880.9	-0.033314	0.00361045	-9.22711	2.78025e-20	1.74555e-18
1140	ENSG00000079616	kinesin family member 22 [Source:HGNC Symbol;Acc:HGNC:6391]	chr16	29790719	29805384	1	p11.2	KIF22	50.18	protein_coding		4311	11114.7	-0.0339579	0.00368178	-9.22323	2.88289e-20	1.80466e-18
10253	ENSG00000178038	ALS2 C-terminal like [Source:HGNC Symbol;Acc:HGNC:20605]	chr3	46668995	46693704	-1	p21.31	ALS2CL	57.94	protein_coding		9059	884.969	0.0395339	0.00428814	9.21936	2.98884e-20	1.86548e-18
935	ENSG00000072571	hyaluronan mediated motility receptor [Source:HGNC Symbol;Acc:HGNC:5012]	chr5	163460203	163491941	1	q34	HMMR	36.97	protein_coding		3932	3699.94	-0.0932988	0.0101265	-9.2133	3.16242e-20	1.96803e-18
4252	ENSG00000124491	coagulation factor XIII A chain [Source:HGNC Symbol;Acc:HGNC:3531]	chr6	6144084	6321013	-1	p25.1	F13A1	41.74	protein_coding		4554	392920	0.0721398	0.0078311	9.21197	3.20208e-20	1.98688e-18
1637	ENSG00000099308	microtubule associated serine/threonine kinase 3 [Source:HGNC Symbol;Acc:HGNC:19036]	chr19	18097793	18151692	1	p13.11	MAST3	54.87	protein_coding		6772	3480.18	0.0265243	0.00287967	9.21088	3.23474e-20	2.00129e-18
178	ENSG00000010292	non-SMC condensin I complex subunit D2 [Source:HGNC Symbol;Acc:HGNC:24305]	chr12	6493356	6531955	1	p13.31	NCAPD2	46.34	protein_coding		6470	14332.1	-0.044187	0.00479759	-9.21023	3.25415e-20	2.00745e-18
15867	ENSG00000274750	H3 clustered histone 6 [Source:HGNC Symbol;Acc:HGNC:4769]	chr6	26224199	26227473	1	p22.2	H3C6	42.63	protein_coding		2679	1846.24	0.0787036	0.00854982	9.20529	3.40752e-20	2.09597e-18
14394	ENSG00000251471	novel transcript	chr3	139837220	139859894	1	q23		39.02	lncRNA		539	181.551	0.153991	0.0167417	9.1981	3.64348e-20	2.23463e-18
1980	ENSG00000101412	E2F transcription factor 1 [Source:HGNC Symbol;Acc:HGNC:3113]	chr20	33675477	33686385	-1	q11.22	E2F1	55.49	protein_coding		2690	2627.87	-0.0435105	0.00473888	-9.1816	4.24735e-20	2.59749e-18
18685	novelGene_ENSG00000104889_AS_novelGene_ENSG00000284491_AS	NA	NA	NA	NA	NA	NA	NA	NA	NA	NA	NA	319.345	-0.0412372	0.00449447	-9.17508	4.51223e-20	2.75156e-18
6326	ENSG00000143228	NUF2 component of NDC80 kinetochore complex [Source:HGNC Symbol;Acc:HGNC:14621]	chr1	163266576	163355764	1	q23.3	NUF2	36.44	protein_coding		3362	3464.34	-0.104961	0.0114432	-9.17231	4.62981e-20	2.81516e-18
12513	ENSG00000214357	neuralized E3 ubiquitin protein ligase 1B [Source:HGNC Symbol;Acc:HGNC:35422]	chr5	172641263	172691540	1	q35.1	NEURL1B	50.75	protein_coding		6427	2299.6	-0.0435875	0.00475444	-9.16774	4.83023e-20	2.92864e-18
20237	novelGene_ENSG00000167900_AS	NA	NA	NA	NA	NA	NA	NA	NA	NA	NA	NA	5087.28	-0.0417484	0.00455877	-9.15781	5.29612e-20	3.20197e-18
18363	novelGene_ENSG00000078328_AS	NA	NA	NA	NA	NA	NA	NA	NA	NA	NA	NA	2463.07	0.026844	0.00293163	9.15668	5.35165e-20	3.22635e-18
16635	novelGene_1457	NA	NA	NA	NA	NA	NA	NA	NA	NA	NA	NA	840.891	0.0716286	0.00782332	9.15578	5.39654e-20	3.24419e-18
7536	ENSG00000157240	frizzled class receptor 1 [Source:HGNC Symbol;Acc:HGNC:4038]	chr7	91264433	91271326	1	q21.13	FZD1	47.62	protein_coding		6894	2696.64	-0.0240907	0.00263232	-9.15189	5.59448e-20	3.35369e-18
13498	ENSG00000234384	long intergenic non-protein coding RNA 1049 [Source:HGNC Symbol;Acc:HGNC:49043]	chr13	90493287	90535080	1	q31.3	LINC01049	35.34	lncRNA		742	183.534	0.188262	0.0205726	9.15107	5.63737e-20	3.36988e-18
2333	ENSG00000104879	creatine kinase, M-type [Source:HGNC Symbol;Acc:HGNC:1994]	chr19	45306413	45322875	-1	q13.32	CKM	53.01	protein_coding		1556	364258	0.140857	0.0153967	9.14847	5.77462e-20	3.44223e-18
9328	ENSG00000170312	cyclin dependent kinase 1 [Source:HGNC Symbol;Acc:HGNC:1722]	chr10	60778331	60794852	1	q21.2	CDK1	35.07	protein_coding		3931	13677.1	-0.0777115	0.00850233	-9.14002	6.24384e-20	3.7115e-18
7971	ENSG00000162063	cyclin F [Source:HGNC Symbol;Acc:HGNC:1591]	chr16	2429394	2458854	1	p13.3	CCNF	52.76	protein_coding		6309	3048.3	-0.0356356	0.00389912	-9.13938	6.28098e-20	3.72315e-18
3464	ENSG00000115641	four and a half LIM domains 2 [Source:HGNC Symbol;Acc:HGNC:3703]	chr2	105357712	105438513	-1	q12.2	FHL2	44.54	protein_coding		6626	32391.1	-0.0257887	0.00282328	-9.1343	6.58329e-20	3.89148e-18
20610	novelGene_ENSG00000185532_AS	NA	NA	NA	NA	NA	NA	NA	NA	NA	NA	NA	290.606	0.105707	0.0115778	9.1301	6.84372e-20	4.03418e-18
10226	ENSG00000177752	Yip1 domain family member 7 [Source:HGNC Symbol;Acc:HGNC:26825]	chr4	44622088	44678556	-1	p12	YIPF7	36.7	protein_coding		4479	658.374	0.146875	0.0161012	9.12201	7.37429e-20	4.31939e-18
4278	ENSG00000124701	apolipoprotein B mRNA editing enzyme catalytic subunit 2 [Source:HGNC Symbol;Acc:HGNC:605]	chr6	41053202	41064891	1	p21.1	APOBEC2	44.9	protein_coding		1633	24376.3	0.0837213	0.00917795	9.122	7.37522e-20	4.31939e-18
7452	ENSG00000156265	MAP3K7 C-terminal like [Source:HGNC Symbol;Acc:HGNC:16457]	chr21	29077471	29175889	1	q21.3	MAP3K7CL	40.51	protein_coding		4344	53591	0.0292876	0.00321072	9.1218	7.38861e-20	4.31939e-18
8911	ENSG00000167601	AXL receptor tyrosine kinase [Source:HGNC Symbol;Acc:HGNC:905]	chr19	41219223	41261766	1	q13.2	AXL	50.86	protein_coding		5134	21139.1	-0.0351413	0.00385425	-9.11753	7.68557e-20	4.48065e-18
20303	novelGene_ENSG00000170312_AS	NA	NA	NA	NA	NA	NA	NA	NA	NA	NA	NA	2671.82	-0.0749177	0.00822394	-9.10971	8.26043e-20	4.80259e-18
5607	ENSG00000136928	gamma-aminobutyric acid type B receptor subunit 2 [Source:HGNC Symbol;Acc:HGNC:4507]	chr9	98288109	98708935	-1	q22.33	GABBR2	45.67	protein_coding		7343	134.33	0.153576	0.0168673	9.10494	8.63162e-20	4.99968e-18
11818	ENSG00000198125	myoglobin [Source:HGNC Symbol;Acc:HGNC:6915]	chr22	35606764	35637951	-1	q12.3	MB	50.32	protein_coding		2136	1274.16	0.0932839	0.0102456	9.10475	8.64653e-20	4.99968e-18
9098	ENSG00000168679	solute carrier family 16 member 4 [Source:HGNC Symbol;Acc:HGNC:10925]	chr1	110362851	110391082	-1	p13.3	SLC16A4	40.4	protein_coding		3164	1446.33	0.0342752	0.00376473	9.10428	8.68426e-20	5.00784e-18
20939	novelGene_ENSG00000225383_AS	NA	NA	NA	NA	NA	NA	NA	NA	NA	NA	NA	1789.42	0.0614642	0.00676442	9.08639	1.0238e-19	5.8878e-18
4111	ENSG00000122952	ZW10 interacting kinetochore protein [Source:HGNC Symbol;Acc:HGNC:13195]	chr10	56357227	56361273	-1	q21.1	ZWINT	48.04	protein_coding		2377	7863.47	-0.0501847	0.00552827	-9.07783	1.10759e-19	6.35249e-18
4827	ENSG00000130751	neuronal PAS domain protein 1 [Source:HGNC Symbol;Acc:HGNC:7894]	chr19	47019837	47045775	1	q13.32	NPAS1	55.35	protein_coding		2565	411.679	0.0396162	0.00436456	9.07679	1.11826e-19	6.39638e-18
5263	ENSG00000134569	LDL receptor related protein 4 [Source:HGNC Symbol;Acc:HGNC:6696]	chr11	46856717	46918642	-1	p11.2	LRP4	48.69	protein_coding		8748	4154.88	0.0468534	0.00516217	9.0763	1.12329e-19	6.4079e-18
1917	ENSG00000101000	protein C receptor [Source:HGNC Symbol;Acc:HGNC:9452]	chr20	35172072	35216240	1	q11.22	PROCR	42.85	protein_coding		1697	1541.76	-0.0418205	0.00461252	-9.06674	1.22636e-19	6.9771e-18
14108	ENSG00000245281	novel transcript	chr8	18084386	18097644	1	p22		41.39	lncRNA		3653	723.33	0.0257799	0.00284408	9.0644	1.25293e-19	7.10921e-18
10478	ENSG00000180596	H2B clustered histone 4 [Source:HGNC Symbol;Acc:HGNC:4757]	chr6	26114873	26123926	-1	p22.2	H2BC4	37.87	protein_coding		834	1572.37	0.0419368	0.00462785	9.06184	1.28265e-19	7.25842e-18
4800	ENSG00000130598	troponin I2, fast skeletal type [Source:HGNC Symbol;Acc:HGNC:11946]	chr11	1838981	1841680	1	p15.5	TNNI2	65.11	protein_coding		1090	37351.4	0.112986	0.0124793	9.05386	1.38001e-19	7.78862e-18
5800	ENSG00000138180	centrosomal protein 55 [Source:HGNC Symbol;Acc:HGNC:1161]	chr10	93496612	93529092	1	q23.33	CEP55	40.69	protein_coding		3291	3376.13	-0.0832573	0.00920088	-9.04884	1.44501e-19	8.13385e-18
14698	ENSG00000257058	novel transcript	chr11	62545999	62547699	1	q12.3		67.49	lncRNA		391	83.9573	-0.040438	0.00447113	-9.04424	1.50705e-19	8.4606e-18
3858	ENSG00000119899	solute carrier family 17 member 5 [Source:HGNC Symbol;Acc:HGNC:10933]	chr6	73593379	73653992	-1	q13	SLC17A5	42.17	protein_coding		3441	3305.7	0.0217024	0.00240028	9.0416	1.54395e-19	8.64491e-18
2996	ENSG00000111110	protein phosphatase, Mg2+/Mn2+ dependent 1H [Source:HGNC Symbol;Acc:HGNC:18583]	chr12	62643994	62935150	-1	q14.2	PPM1H	42.69	protein_coding		7164	2089.95	0.0303678	0.00335952	9.03935	1.57612e-19	8.80178e-18
3586	ENSG00000116748	adenosine monophosphate deaminase 1 [Source:HGNC Symbol;Acc:HGNC:468]	chr1	114673090	114695618	-1	p13.2	AMPD1	40.73	protein_coding		3082	345.028	0.119759	0.0132521	9.03697	1.61081e-19	8.97193e-18
8404	ENSG00000164440	taxilin beta [Source:HGNC Symbol;Acc:HGNC:21617]	chr6	139240061	139291998	-1	q24.1	TXLNB	40.25	protein_coding		4796	3316.3	0.0566296	0.00627867	9.01936	1.89188e-19	1.05099e-17
17645	novelGene_7163	NA	NA	NA	NA	NA	NA	NA	NA	NA	NA	NA	150.448	0.15973	0.0177197	9.01426	1.98197e-19	1.09816e-17
19529	novelGene_ENSG00000137936_AS	NA	NA	NA	NA	NA	NA	NA	NA	NA	NA	NA	443.593	-0.067728	0.00752075	-9.00548	2.1472e-19	1.18661e-17
5526	ENSG00000136367	zinc finger homeobox 2 [Source:HGNC Symbol;Acc:HGNC:20152]	chr14	23520857	23556192	-1	q11.2	ZFHX2	52.73	protein_coding		10242	635.672	0.0345836	0.00384197	9.00153	2.22591e-19	1.22691e-17
10410	ENSG00000179761	pipecolic acid and sarcosine oxidase [Source:HGNC Symbol;Acc:HGNC:17804]	chr17	28950513	29057216	1	q11.2	PIPOX	51.43	protein_coding		3814	3713.62	0.0359505	0.00399507	8.99871	2.2839e-19	1.25561e-17
665	ENSG00000064042	LIM and calponin homology domains 1 [Source:HGNC Symbol;Acc:HGNC:29191]	chr4	41359607	41700044	1	p13	LIMCH1	40.5	protein_coding		10862	13004.8	0.0529252	0.00588242	8.99718	2.31596e-19	1.26995e-17
8928	ENSG00000167670	chromatin assembly factor 1 subunit A [Source:HGNC Symbol;Acc:HGNC:1910]	chr19	4402640	4445018	1	p13.3	CHAF1A	51.16	protein_coding		4326	3038.89	-0.0444903	0.00494936	-8.9891	2.49257e-19	1.36327e-17
590	ENSG00000058404	calcium/calmodulin dependent protein kinase II beta [Source:HGNC Symbol;Acc:HGNC:1461]	chr7	44217150	44334577	-1	p13	CAMK2B	55.17	protein_coding		8159	1915.78	0.0747453	0.00832361	8.97991	2.70991e-19	1.47833e-17
12049	ENSG00000203739	PRDX6 antisense RNA 1 [Source:HGNC Symbol;Acc:HGNC:54870]	chr1	173417793	173489407	-1	q25.1	PRDX6-AS1	40.71	lncRNA		4797	2614.26	0.0418397	0.00466249	8.97369	2.86743e-19	1.56025e-17
2340	ENSG00000104889	ribonuclease H2 subunit A [Source:HGNC Symbol;Acc:HGNC:18518]	chr19	12806584	12813640	1	p13.13	RNASEH2A	51.76	protein_coding		2056	7732.68	-0.0414065	0.00461459	-8.97295	2.88671e-19	1.56672e-17
2745	ENSG00000108405	purinergic receptor P2X 1 [Source:HGNC Symbol;Acc:HGNC:8533]	chr17	3896592	3916476	-1	p13.2	P2RX1	55.64	protein_coding		3946	558.66	0.124634	0.0138975	8.96807	3.01746e-19	1.63351e-17
7875	ENSG00000160808	myosin light chain 3 [Source:HGNC Symbol;Acc:HGNC:7584]	chr3	46835111	46882172	-1	p21.31	MYL3	53.82	protein_coding		2804	5149.11	0.119716	0.0133515	8.96644	3.06258e-19	1.65372e-17
4537	ENSG00000127564	protein kinase, membrane associated tyrosine/threonine 1 [Source:HGNC Symbol;Acc:HGNC:29650]	chr16	2968024	2980479	-1	p13.3	PKMYT1	62.15	protein_coding		4974	1317.86	-0.045031	0.00502501	-8.96136	3.20684e-19	1.72722e-17
9808	ENSG00000173926	membrane associated ring-CH-type finger 3 [Source:HGNC Symbol;Acc:HGNC:28728]	chr5	126867714	127030558	-1	q23.2	MARCHF3	40.93	protein_coding		4929	4461.42	-0.026346	0.00294569	-8.94389	3.75701e-19	2.01842e-17
3962	ENSG00000120910	protein phosphatase 3 catalytic subunit gamma [Source:HGNC Symbol;Acc:HGNC:9316]	chr8	22440819	22541142	1	p21.3	PPP3CC	39.2	protein_coding		2899	5088.49	0.0227923	0.00255182	8.93176	4.19279e-19	2.24685e-17
11562	ENSG00000196754	S100 calcium binding protein A2 [Source:HGNC Symbol;Acc:HGNC:10492]	chr1	153561108	153567890	-1	q21.3	S100A2	53.99	protein_coding		1546	9318.54	-0.0390655	0.00437678	-8.92563	4.4316e-19	2.36884e-17
1049	ENSG00000076382	sperm associated antigen 5 [Source:HGNC Symbol;Acc:HGNC:13452]	chr17	28577565	28599025	-1	q11.2	SPAG5	46.2	protein_coding		5218	5674.55	-0.0608669	0.0068264	-8.9164	4.81689e-19	2.56832e-17
576	ENSG00000057294	plakophilin 2 [Source:HGNC Symbol;Acc:HGNC:9024]	chr12	32790755	32896777	-1	p11.21	PKP2	40.77	protein_coding		6970	334.851	0.176431	0.0197891	8.9156	4.85195e-19	2.58053e-17
10106	ENSG00000176797	defensin beta 103A [Source:HGNC Symbol;Acc:HGNC:15967]	chr8	7881392	7882663	1	p23.1	DEFB103A	45.05	protein_coding		329	1473.78	0.0825972	0.00926535	8.91464	4.89404e-19	2.59641e-17
20312	novelGene_ENSG00000170807_AS	NA	NA	NA	NA	NA	NA	NA	NA	NA	NA	NA	989.198	0.114165	0.0128182	8.90649	5.26739e-19	2.78751e-17
11186	ENSG00000186918	zinc finger protein 395 [Source:HGNC Symbol;Acc:HGNC:18737]	chr8	28345590	28402701	-1	p21.1	ZNF395	48.08	protein_coding		5808	2598.24	-0.0260828	0.00292986	-8.90242	5.464e-19	2.88437e-17
1387	ENSG00000088325	TPX2 microtubule nucleation factor [Source:HGNC Symbol;Acc:HGNC:1249]	chr20	31739271	31801805	1	q11.21	TPX2	41.52	protein_coding		3605	9786.66	-0.0617052	0.00693183	-8.90172	5.49898e-19	2.89563e-17
17731	novelGene_7588	NA	NA	NA	NA	NA	NA	NA	NA	NA	NA	NA	230.994	0.169895	0.0191425	8.87526	6.97678e-19	3.66471e-17
2894	ENSG00000109861	cathepsin C [Source:HGNC Symbol;Acc:HGNC:2528]	chr11	88265069	88359684	-1	q14.2	CTSC	37.69	protein_coding		24849	13445.3	-0.0204793	0.00230758	-8.87483	7.00422e-19	3.67004e-17
3179	ENSG00000112679	dual specificity phosphatase 22 [Source:HGNC Symbol;Acc:HGNC:16077]	chr6	291630	351355	1	p25.3	DUSP22	47.53	protein_coding		5686	7365.74	0.02183	0.00246033	8.87283	7.13092e-19	3.72722e-17
1171	ENSG00000080986	NDC80 kinetochore complex component [Source:HGNC Symbol;Acc:HGNC:16909]	chr18	2571557	2616635	1	p11.32	NDC80	36.33	protein_coding		3554	2903.4	-0.0827069	0.00932433	-8.87001	7.31382e-19	3.81343e-17
17319	novelGene_5301	NA	NA	NA	NA	NA	NA	NA	NA	NA	NA	NA	107.654	0.0960957	0.0108348	8.86914	7.37138e-19	3.83402e-17
9429	ENSG00000171004	heparan sulfate 6-O-sulfotransferase 2 [Source:HGNC Symbol;Acc:HGNC:19133]	chrX	132626016	132961395	-1	q26.2	HS6ST2	41.21	protein_coding		5002	1077.07	0.104067	0.0117409	8.86366	7.74313e-19	4.01753e-17
4673	ENSG00000129226	CD68 molecule [Source:HGNC Symbol;Acc:HGNC:1693]	chr17	7579491	7582111	1	p13.1	CD68	55.89	protein_coding		2163	2385.98	-0.078258	0.00883234	-8.86039	7.97321e-19	4.12682e-17
17318	novelGene_5300	NA	NA	NA	NA	NA	NA	NA	NA	NA	NA	NA	57.1254	0.100984	0.0114004	8.8579	8.15352e-19	4.20988e-17
20729	novelGene_ENSG00000197744_AS	NA	NA	NA	NA	NA	NA	NA	NA	NA	NA	NA	8053.94	-0.0215212	0.00243188	-8.84961	8.78253e-19	4.52364e-17
10498	ENSG00000180834	MAP6 domain containing 1 [Source:HGNC Symbol;Acc:HGNC:25753]	chr3	183815922	183825594	-1	q27.1	MAP6D1	54.68	protein_coding		2362	739.523	0.0466237	0.005274	8.84029	9.54676e-19	4.90537e-17
9743	ENSG00000173456	ring finger protein 26 [Source:HGNC Symbol;Acc:HGNC:14646]	chr11	119334527	119337309	1	q23.3	RNF26	59.18	protein_coding		2783	7774.37	-0.0208796	0.00236207	-8.83952	9.61289e-19	4.92742e-17
7880	ENSG00000160886	lymphocyte antigen 6 family member K [Source:HGNC Symbol;Acc:HGNC:24225]	chr8	142700111	142705127	1	q24.3	LY6K	54.4	protein_coding		4049	1957.19	-0.0277479	0.00314231	-8.83039	1.04307e-18	5.33373e-17
10236	ENSG00000177885	growth factor receptor bound protein 2 [Source:HGNC Symbol;Acc:HGNC:4566]	chr17	75318076	75405709	-1	q25.1	GRB2	44.22	protein_coding		4716	34776.5	0.0211117	0.00239099	8.82965	1.05e-18	5.35626e-17
903	ENSG00000071539	thyroid hormone receptor interactor 13 [Source:HGNC Symbol;Acc:HGNC:12307]	chr5	892884	919357	1	p15.33	TRIP13	50.22	protein_coding		3319	3172.33	-0.0515736	0.00584266	-8.82707	1.0745e-18	5.46809e-17
19938	novelGene_ENSG00000157542_AS	NA	NA	NA	NA	NA	NA	NA	NA	NA	NA	NA	1514.43	0.032725	0.00370835	8.82469	1.0976e-18	5.5723e-17
668	ENSG00000064195	distal-less homeobox 3 [Source:HGNC Symbol;Acc:HGNC:2916]	chr17	49990005	49995224	-1	q21.33	DLX3	57.41	protein_coding		2715	297.434	-0.0456508	0.00517378	-8.82349	1.10947e-18	5.61909e-17
5826	ENSG00000138395	cyclin dependent kinase 15 [Source:HGNC Symbol;Acc:HGNC:14434]	chr2	201790461	201895550	1	q33.1	CDK15	40.84	protein_coding		6172	1856.05	-0.0493802	0.00559666	-8.82314	1.11292e-18	5.62314e-17
7307	ENSG00000154277	ubiquitin C-terminal hydrolase L1 [Source:HGNC Symbol;Acc:HGNC:12513]	chr4	41256413	41268455	1	p13	UCHL1	44.57	protein_coding		2207	29853.1	0.0258302	0.00293443	8.80244	1.33876e-18	6.74819e-17
7914	ENSG00000161243	F-box protein 27 [Source:HGNC Symbol;Acc:HGNC:18753]	chr19	38990714	39032785	-1	q13.2	FBXO27	48.18	protein_coding		2790	646.732	0.0212375	0.00241319	8.8006	1.36088e-18	6.8434e-17
15920	ENSG00000276043	ubiquitin like with PHD and ring finger domains 1 [Source:HGNC Symbol;Acc:HGNC:12556]	chr19	4903080	4962154	1	p13.3	UHRF1	52.99	protein_coding		5145	10413.1	-0.0253682	0.0028861	-8.78976	1.49874e-18	7.51887e-17
21123	novelGene_ENSG00000243383_AS	NA	NA	NA	NA	NA	NA	NA	NA	NA	NA	NA	185.405	0.105695	0.0120499	8.77144	1.76394e-18	8.82846e-17
9173	ENSG00000169136	activating transcription factor 5 [Source:HGNC Symbol;Acc:HGNC:790]	chr19	49928702	49933935	1	q13.33	ATF5	55.56	protein_coding		2892	4560.33	0.0237579	0.00270907	8.76974	1.79083e-18	8.94195e-17
12868	ENSG00000225519	novel transcript	chr10	90994620	91006390	1	q23.31		42.37	lncRNA		380	175.682	0.133602	0.0152363	8.76864	1.80831e-18	9.00803e-17
6525	ENSG00000144677	CTD small phosphatase like [Source:HGNC Symbol;Acc:HGNC:16890]	chr3	37861880	37984469	1	p22.2	CTDSPL	42.32	protein_coding		5876	13958.4	0.0245912	0.00280543	8.76557	1.85827e-18	9.23522e-17
7829	ENSG00000160392	chromosome 19 open reading frame 47 [Source:HGNC Symbol;Acc:HGNC:26723]	chr19	40319536	40348527	-1	q13.2	C19orf47	50.5	protein_coding		4886	16747.5	0.0363672	0.00415082	8.76144	1.92766e-18	9.5577e-17
6065	ENSG00000140511	hyaluronan and proteoglycan link protein 3 [Source:HGNC Symbol;Acc:HGNC:21446]	chr15	88877294	88895597	-1	q26.1	HAPLN3	52.81	protein_coding		3489	1014.02	0.0208944	0.00238643	8.75554	2.03135e-18	1.00483e-16
775	ENSG00000067191	calcium voltage-gated channel auxiliary subunit beta 1 [Source:HGNC Symbol;Acc:HGNC:1401]	chr17	39173453	39197703	-1	q12	CACNB1	54.39	protein_coding		7097	46616.5	0.0695283	0.00794615	8.74993	2.13481e-18	1.05355e-16
18274	novelGene_ENSG00000067798_AS	NA	NA	NA	NA	NA	NA	NA	NA	NA	NA	NA	657.707	0.0399318	0.00456554	8.74635	2.2037e-18	1.08503e-16
4103	ENSG00000122862	serglycin [Source:HGNC Symbol;Acc:HGNC:9361]	chr10	69088103	69104805	1	q22.1	SRGN	42.48	protein_coding		1217	33425.3	-0.0378821	0.00433341	-8.74187	2.29289e-18	1.12633e-16
2382	ENSG00000105202	fibrillarin [Source:HGNC Symbol;Acc:HGNC:3599]	chr19	39834458	39846379	-1	q13.2	FBL	48.26	protein_coding		2138	19822.4	-0.0257304	0.00294366	-8.74093	2.31198e-18	1.13308e-16
7166	ENSG00000152377	SPARC (osteonectin), cwcv and kazal like domains proteoglycan 1 [Source:HGNC Symbol;Acc:HGNC:11251]	chr5	136975298	137598379	-1	q31.2	SPOCK1	42.8	protein_coding		6200	4989.4	-0.0458194	0.00524289	-8.73934	2.34483e-18	1.14653e-16
12618	ENSG00000216588	immunoglobulin superfamily member 23 [Source:HGNC Symbol;Acc:HGNC:40040]	chr19	44613563	44636781	1	q13.31	IGSF23	48.22	protein_coding		1414	3969.06	0.0865743	0.00990963	8.73638	2.40703e-18	1.17424e-16
1654	ENSG00000099783	heterogeneous nuclear ribonucleoprotein M [Source:HGNC Symbol;Acc:HGNC:5046]	chr19	8444767	8489114	1	p13.2	HNRNPM	46.68	protein_coding		5614	27848.7	-0.0174503	0.00199881	-8.73037	2.53844e-18	1.23551e-16
18176	novelGene_ENSG00000036448_AS	NA	NA	NA	NA	NA	NA	NA	NA	NA	NA	NA	202.735	0.0331464	0.00379932	8.7243	2.67843e-18	1.30066e-16
12460	ENSG00000213904	LIPE antisense RNA 1 [Source:HGNC Symbol;Acc:HGNC:48589]	chr19	42397128	42652355	1	q13.2	LIPE-AS1	46.03	lncRNA		4340	625.675	-0.0274445	0.0031463	-8.7228	2.71408e-18	1.31497e-16
5937	ENSG00000139269	inhibin subunit beta E [Source:HGNC Symbol;Acc:HGNC:24029]	chr12	57452323	57459280	1	q13.3	INHBE	53.48	protein_coding		3046	2041.79	0.0845732	0.0096963	8.72222	2.7281e-18	1.31875e-16
1560	ENSG00000092853	claspin [Source:HGNC Symbol;Acc:HGNC:19715]	chr1	35720218	35769978	-1	p34.3	CLSPN	42.79	protein_coding		9591	2979.1	-0.0692239	0.00793743	-8.72121	2.75253e-18	1.32753e-16
5277	ENSG00000134716	cytochrome P450 family 2 subfamily J member 2 [Source:HGNC Symbol;Acc:HGNC:2634]	chr1	59893308	59926773	-1	p32.1	CYP2J2	39.77	protein_coding		2973	3076.33	0.122735	0.0140742	8.72057	2.76804e-18	1.33199e-16
13578	ENSG00000235257	ITGA9 antisense RNA 1 [Source:HGNC Symbol;Acc:HGNC:49668]	chr3	37693655	37861802	-1	p22.2	ITGA9-AS1	44.51	lncRNA		19054	2140.28	0.0150041	0.00172278	8.70924	3.05914e-18	1.46873e-16
18652	novelGene_ENSG00000103742_AS	NA	NA	NA	NA	NA	NA	NA	NA	NA	NA	NA	210.869	0.0443007	0.00509122	8.70139	3.27855e-18	1.57052e-16
11958	ENSG00000198805	purine nucleoside phosphorylase [Source:HGNC Symbol;Acc:HGNC:7892]	chr14	20468954	20477089	1	q11.2	PNP	47.12	protein_coding		4134	2337.35	-0.0249804	0.00287178	-8.69856	3.36126e-18	1.60651e-16
9392	ENSG00000170779	cell division cycle associated 4 [Source:HGNC Symbol;Acc:HGNC:14625]	chr14	105009573	105021083	-1	q32.33	CDCA4	51.91	protein_coding		2448	4691.9	-0.0280896	0.00323204	-8.69097	3.59373e-18	1.71376e-16
1213	ENSG00000082512	TNF receptor associated factor 5 [Source:HGNC Symbol;Acc:HGNC:12035]	chr1	211326615	211374946	1	q32.3	TRAF5	44.65	protein_coding		9022	1285.45	0.0439359	0.00505651	8.68898	3.65714e-18	1.74009e-16
11693	ENSG00000197472	zinc finger protein 695 [Source:HGNC Symbol;Acc:HGNC:30954]	chr1	246945547	247008093	-1	q44	ZNF695	42.51	protein_coding		3756	282.109	-0.0409982	0.00471965	-8.68671	3.73083e-18	1.77119e-16
17118	novelGene_4229	NA	NA	NA	NA	NA	NA	NA	NA	NA	NA	NA	151.881	0.050917	0.00586367	8.68347	3.83876e-18	1.81656e-16
10665	ENSG00000182606	trafficking kinesin protein 1 [Source:HGNC Symbol;Acc:HGNC:29947]	chr3	42013802	42225890	1	p22.1	TRAK1	44.94	protein_coding		10799	12410.9	0.025676	0.00295693	8.68333	3.84352e-18	1.81656e-16
9482	ENSG00000171451	dermatan sulfate epimerase like [Source:HGNC Symbol;Acc:HGNC:18144]	chr18	67506587	67516720	-1	q22.1	DSEL	40.56	protein_coding		9266	14934	-0.0309223	0.00356558	-8.67244	4.22956e-18	1.99457e-16
42	ENSG00000004776	heat shock protein family B (small) member 6 [Source:HGNC Symbol;Acc:HGNC:26511]	chr19	35754566	35758079	-1	q13.12	HSPB6	62.52	protein_coding		1724	3983.36	0.0386275	0.00445551	8.66961	4.33609e-18	2.04027e-16
277	ENSG00000018408	WW domain containing transcription regulator 1 [Source:HGNC Symbol;Acc:HGNC:24042]	chr3	149517235	149736714	-1	q25.1	WWTR1	41.07	protein_coding		8353	35327.3	0.0416167	0.00480111	8.66813	4.39284e-18	2.0624e-16
19570	novelGene_ENSG00000138814_AS	NA	NA	NA	NA	NA	NA	NA	NA	NA	NA	NA	175.072	-0.0381307	0.00440353	-8.65911	4.7545e-18	2.22727e-16
6002	ENSG00000139880	cadherin 24 [Source:HGNC Symbol;Acc:HGNC:14265]	chr14	23047062	23057538	-1	q11.2	CDH24	57.26	protein_coding		3748	351.919	-0.0325196	0.00375617	-8.65765	4.81573e-18	2.25098e-16
11210	ENSG00000187193	metallothionein 1X [Source:HGNC Symbol;Acc:HGNC:7405]	chr16	56682470	56684196	1	q13	MT1X	53.73	protein_coding		1727	3206.11	-0.034454	0.00398123	-8.65411	4.96775e-18	2.31117e-16
8039	ENSG00000162591	multiple EGF like domains 6 [Source:HGNC Symbol;Acc:HGNC:3232]	chr1	3487951	3611508	-1	p36.32	MEGF6	62.43	protein_coding		9021	776.92	0.0438144	0.00506286	8.65408	4.96894e-18	2.31117e-16
8785	ENSG00000166825	alanyl aminopeptidase, membrane [Source:HGNC Symbol;Acc:HGNC:500]	chr15	89784895	89815401	-1	q26.1	ANPEP	53.35	protein_coding		5046	7339.63	-0.0501999	0.00580084	-8.65389	4.97716e-18	2.31117e-16
19818	novelGene_ENSG00000149294_AS	NA	NA	NA	NA	NA	NA	NA	NA	NA	NA	NA	204.212	0.0614207	0.00710703	8.64226	5.51129e-18	2.55361e-16
1498	ENSG00000090889	kinesin family member 4A [Source:HGNC Symbol;Acc:HGNC:13339]	chrX	70290104	70420886	1	q13.1	KIF4A	40.48	protein_coding		4573	3096.57	-0.0701064	0.00811353	-8.64068	5.58792e-18	2.58347e-16
5336	ENSG00000135127	BICD family like cargo adaptor 1 [Source:HGNC Symbol;Acc:HGNC:28095]	chr12	119989869	120094494	1	q24.23	BICDL1	43.81	protein_coding		5484	103.995	0.164641	0.0190562	8.63973	5.6346e-18	2.59939e-16
831	ENSG00000068976	glycogen phosphorylase, muscle associated [Source:HGNC Symbol;Acc:HGNC:9726]	chr11	64746389	64759974	-1	q13.1	PYGM	56.89	protein_coding		4658	1903.38	0.0759992	0.00880073	8.63555	5.84432e-18	2.69029e-16
12482	ENSG00000214063	tetraspanin 4 [Source:HGNC Symbol;Acc:HGNC:11859]	chr11	842812	867116	1	p15.5	TSPAN4	65.02	protein_coding		5837	8829.94	-0.018974	0.00219891	-8.62882	6.19894e-18	2.84735e-16
2721	ENSG00000108106	ubiquitin conjugating enzyme E2 S [Source:HGNC Symbol;Acc:HGNC:17895]	chr19	55399745	55407788	-1	q13.42	UBE2S	54.64	protein_coding		2799	12122.6	-0.0259998	0.00301665	-8.61878	6.7669e-18	3.10152e-16
12059	ENSG00000203812	H2A clustered histone 18 [Source:HGNC Symbol;Acc:HGNC:4736]	chr1	149842188	149842736	-1	q21.2	H2AC18	61.75	protein_coding		549	2824.43	0.0274587	0.00318633	8.61768	6.8327e-18	3.12493e-16
6950	ENSG00000149485	fatty acid desaturase 1 [Source:HGNC Symbol;Acc:HGNC:3574]	chr11	61799627	61829318	-1	q12.2	FADS1	50.81	protein_coding		10228	38864.3	0.0288226	0.00335353	8.5947	8.34843e-18	3.80422e-16
12218	ENSG00000205054	long intergenic non-protein coding RNA 1121 [Source:HGNC Symbol;Acc:HGNC:49266]	chr2	45164816	45323397	-1	p21	LINC01121	44.5	lncRNA		4867	13445.6	-0.0187533	0.00218198	-8.59462	8.35384e-18	3.80422e-16
4087	ENSG00000122678	DNA polymerase mu [Source:HGNC Symbol;Acc:HGNC:9185]	chr7	44072062	44082530	-1	p13	POLM	56.54	protein_coding		4662	3879.38	-0.0164627	0.00191592	-8.59259	8.50302e-18	3.86387e-16
12382	ENSG00000213190_ENSG00000143458	NA	NA	NA	NA	NA	NA	NA	NA	NA	NA	NA	62406.2	0.0552056	0.00643165	8.58343	9.20835e-18	4.17544e-16
4122	ENSG00000123091	ring finger protein 11 [Source:HGNC Symbol;Acc:HGNC:10056]	chr1	51236273	51273447	1	p32.3	RNF11	41.24	protein_coding		3112	18705.4	0.0267551	0.00311764	8.58182	9.33866e-18	4.22549e-16
731	ENSG00000065833	malic enzyme 1 [Source:HGNC Symbol;Acc:HGNC:6983]	chr6	83210402	83431051	-1	q14.2	ME1	36.91	protein_coding		3338	4499.74	0.0304154	0.00354547	8.57864	9.59992e-18	4.33447e-16
15537	ENSG00000269556	transmembrane protein 185A [Source:HGNC Symbol;Acc:HGNC:17125]	chrX	149596556	149631912	-1	q28	TMEM185A	42.64	protein_coding		5158	2831.17	0.0152385	0.00177781	8.5715	1.02147e-17	4.60225e-16
7605	ENSG00000158022	tripartite motif containing 63 [Source:HGNC Symbol;Acc:HGNC:16007]	chr1	26051301	26068436	-1	p36.11	TRIM63	49.92	protein_coding		2576	2649.32	0.0928132	0.01083	8.56999	1.03491e-17	4.65294e-16
15601	ENSG00000270882	H4 clustered histone 14 [Source:HGNC Symbol;Acc:HGNC:4794]	chr1	149832659	149839767	1	q21.2	H4C14	46.9	protein_coding		1876	593.289	0.0330378	0.00386067	8.55753	1.15308e-17	5.17324e-16
14683	ENSG00000256663	ubiquitin-like with PHD and ring finger domains 1 (UHRF1) pseudogene	chr12	20551590	20553012	1	p12.2		62.26	processed_pseudogene		1423	2638.39	-0.026516	0.00309937	-8.55529	1.17572e-17	5.2637e-16
10143	ENSG00000177084	DNA polymerase epsilon, catalytic subunit [Source:HGNC Symbol;Acc:HGNC:9177]	chr12	132623753	132687376	-1	q24.33	POLE	50.85	protein_coding		16790	2577.06	-0.0349789	0.00408984	-8.55264	1.20306e-17	5.37477e-16
19266	novelGene_ENSG00000129170_AS	NA	NA	NA	NA	NA	NA	NA	NA	NA	NA	NA	70.8283	0.142871	0.0167119	8.5491	1.24054e-17	5.53056e-16
6270	ENSG00000142632	Rho guanine nucleotide exchange factor 19 [Source:HGNC Symbol;Acc:HGNC:26604]	chr1	16197854	16212652	-1	p36.13	ARHGEF19	57.34	protein_coding		3788	790.489	-0.0248777	0.00291018	-8.54852	1.24682e-17	5.54689e-16
20696	novelGene_ENSG00000196754_AS	NA	NA	NA	NA	NA	NA	NA	NA	NA	NA	NA	1358.96	-0.0432344	0.00506192	-8.54109	1.32956e-17	5.90263e-16
3103	ENSG00000111962	uronyl 2-sulfotransferase [Source:HGNC Symbol;Acc:HGNC:17223]	chr6	148747030	149076990	1	q25.1	UST	41.41	protein_coding		4861	655.187	0.0322306	0.0037741	8.53995	1.34276e-17	5.94877e-16
1799	ENSG00000100362	parvalbumin [Source:HGNC Symbol;Acc:HGNC:9704]	chr22	36800684	36819479	-1	q12.3	PVALB	51.49	protein_coding		1050	162.082	0.114636	0.0134292	8.53631	1.38571e-17	6.12626e-16
19919	novelGene_ENSG00000156265_AS	NA	NA	NA	NA	NA	NA	NA	NA	NA	NA	NA	21818.2	0.0338138	0.0039619	8.53475	1.40456e-17	6.1967e-16
8715	ENSG00000166396	serpin family B member 7 [Source:HGNC Symbol;Acc:HGNC:13902]	chr18	63752935	63805376	1	q21.33	SERPINB7	37.32	protein_coding		2637	1008.1	-0.0298638	0.00350086	-8.53041	1.45833e-17	6.4206e-16
20767	novelGene_ENSG00000198771_AS	NA	NA	NA	NA	NA	NA	NA	NA	NA	NA	NA	316.95	0.0449963	0.00527834	8.5247	1.53202e-17	6.72291e-16
10228	ENSG00000177791	myozenin 1 [Source:HGNC Symbol;Acc:HGNC:13752]	chr10	73631612	73641474	-1	q22.2	MYOZ1	47.83	protein_coding		1300	1893.58	0.0912676	0.0107064	8.5246	1.53333e-17	6.72291e-16
11209	ENSG00000187189	TSPY like 4 [Source:HGNC Symbol;Acc:HGNC:21559]	chr6	116249964	116254075	-1	q22.1	TSPYL4	47.62	protein_coding		4112	13286	0.0161198	0.00189119	8.52362	1.54644e-17	6.76638e-16
1233	ENSG00000083444	procollagen-lysine,2-oxoglutarate 5-dioxygenase 1 [Source:HGNC Symbol;Acc:HGNC:9081]	chr1	11934205	11975538	1	p36.22	PLOD1	53.54	protein_coding		5320	56414.8	-0.0189481	0.0022237	-8.52098	1.5821e-17	6.9082e-16
4208	ENSG00000124145	syndecan 4 [Source:HGNC Symbol;Acc:HGNC:10661]	chr20	45325288	45348424	-1	q13.12	SDC4	49.94	protein_coding		2613	9101.76	-0.0263631	0.00309856	-8.50818	1.7668e-17	7.69881e-16
16307	ENSG00000285671	novel transcript	chr10	14372001	14377586	1	p13		48.6	lncRNA		2591	3053.14	0.0579137	0.00681107	8.50288	1.84941e-17	8.04008e-16
8355	ENSG00000164167	LSM6 homolog, U6 small nuclear RNA and mRNA degradation associated [Source:HGNC Symbol;Acc:HGNC:17017]	chr4	146175703	146200000	1	q31.22	LSM6	39.7	protein_coding		3975	4668.11	-0.015025	0.00176709	-8.50268	1.85269e-17	8.04008e-16
9955	ENSG00000175274	tumor protein p53 inducible protein 11 [Source:HGNC Symbol;Acc:HGNC:16842]	chr11	44885903	44951306	-1	p11.2	TP53I11	54.85	protein_coding		7345	21131.6	0.0372268	0.0043839	8.49172	2.03602e-17	8.81763e-16
6041	ENSG00000140365	COMM domain containing 4 [Source:HGNC Symbol;Acc:HGNC:26027]	chr15	75336020	75343224	1	q24.2	COMMD4	53.23	protein_coding		6650	16599.3	-0.0209902	0.00247285	-8.48827	2.09734e-17	9.0647e-16
2277	ENSG00000104369	junctophilin 1 [Source:HGNC Symbol;Acc:HGNC:14201]	chr8	74234700	74321540	-1	q21.11	JPH1	39.8	protein_coding		4590	1350.97	0.11402	0.0134348	8.48688	2.12252e-17	9.15487e-16
11826	ENSG00000198168	small VCP interacting protein [Source:HGNC Symbol;Acc:HGNC:25238]	chr11	22813799	22830299	-1	p14.3	SVIP	36.62	protein_coding		5201	1673.98	-0.0268718	0.00316679	-8.48551	2.14774e-17	9.24486e-16
18607	novelGene_ENSG00000101489_AS	NA	NA	NA	NA	NA	NA	NA	NA	NA	NA	NA	135.415	0.143231	0.0168865	8.48198	2.21398e-17	9.5107e-16
20479	novelGene_ENSG00000178796_AS	NA	NA	NA	NA	NA	NA	NA	NA	NA	NA	NA	50.8201	0.0428364	0.00505858	8.46808	2.49471e-17	1.0695e-15
4889	ENSG00000131196	nuclear factor of activated T cells 1 [Source:HGNC Symbol;Acc:HGNC:7775]	chr18	79395856	79529325	1	q23	NFATC1	56.87	protein_coding		9068	2791.29	0.0181485	0.00214645	8.45512	2.78809e-17	1.19286e-15
1585	ENSG00000095209	transmembrane protein 38B [Source:HGNC Symbol;Acc:HGNC:25535]	chr9	105694541	105776629	1	q31.2	TMEM38B	37.53	protein_coding		4531	17044	0.056665	0.00671029	8.44449	3.05365e-17	1.30385e-15
13740	ENSG00000237493	RAB13 member RAS oncogene family pseudogene	chr12	55980432	55981035	-1	q13.2		49.34	processed_pseudogene		604	1110.21	-0.0195087	0.00231055	-8.44328	3.08551e-17	1.31481e-15
13339	ENSG00000232077	long intergenic non-protein coding RNA 1031 [Source:HGNC Symbol;Acc:HGNC:49017]	chr1	193304745	193365953	1	q31.2	LINC01031	37.49	lncRNA		2017	183.951	0.0486426	0.00576256	8.44114	3.14254e-17	1.33413e-15
20165	novelGene_ENSG00000166035_AS	NA	NA	NA	NA	NA	NA	NA	NA	NA	NA	NA	1401.79	0.0249288	0.00295326	8.44111	3.14343e-17	1.33413e-15
15119	ENSG00000261801	LOXL1 antisense RNA 1 [Source:HGNC Symbol;Acc:HGNC:44169]	chr15	73908071	73928248	-1	q24.1	LOXL1-AS1	50.5	lncRNA		5345	2129.19	-0.0186275	0.00221046	-8.42696	3.54751e-17	1.50263e-15
19381	novelGene_ENSG00000132965_AS	NA	NA	NA	NA	NA	NA	NA	NA	NA	NA	NA	525.506	-0.0519481	0.0061759	-8.41143	4.05039e-17	1.71222e-15
3856	ENSG00000119865	cannabinoid receptor interacting protein 1 [Source:HGNC Symbol;Acc:HGNC:24546]	chr2	68284171	68320051	-1	p14	CNRIP1	40.04	protein_coding		3548	3854.21	-0.0336044	0.00399765	-8.40602	4.24146e-17	1.78943e-15
5060	ENSG00000132692	brevican [Source:HGNC Symbol;Acc:HGNC:23059]	chr1	156641390	156659532	1	q23.1	BCAN	55.82	protein_coding		4765	757.515	0.0701344	0.00835643	8.39286	4.74437e-17	1.99762e-15
21083	novelGene_ENSG00000237803_AS	NA	NA	NA	NA	NA	NA	NA	NA	NA	NA	NA	174.247	0.0427739	0.00510185	8.38399	5.1161e-17	2.14988e-15
6586	ENSG00000145386	cyclin A2 [Source:HGNC Symbol;Acc:HGNC:1578]	chr4	121816444	121823883	-1	q27	CCNA2	39.34	protein_coding		2748	5851.4	-0.0763918	0.009121	-8.37538	5.50475e-17	2.30772e-15
5869	ENSG00000138678	glycerol-3-phosphate acyltransferase 3 [Source:HGNC Symbol;Acc:HGNC:28157]	chr4	83535914	83605875	1	q21.23	GPAT3	40.09	protein_coding		3623	476.475	0.121424	0.014498	8.37519	5.51348e-17	2.30772e-15
10468	ENSG00000180447	growth arrest specific 1 [Source:HGNC Symbol;Acc:HGNC:4165]	chr9	86944362	86947506	-1	q21.33	GAS1	59.68	protein_coding		3145	6501.62	-0.0251334	0.00300193	-8.3724	5.6455e-17	2.35833e-15
11095	ENSG00000186038	5-hydroxytryptamine receptor 3E [Source:HGNC Symbol;Acc:HGNC:24005]	chr3	184097064	184106995	1	q27.1	HTR3E	47.5	protein_coding		2523	293.379	0.0870846	0.0104094	8.36599	5.9613e-17	2.48536e-15
4595	ENSG00000128394	apolipoprotein B mRNA editing enzyme catalytic subunit 3F [Source:HGNC Symbol;Acc:HGNC:17356]	chr22	39040604	39055972	1	q13.1	APOBEC3F	53.18	protein_coding		5215	382.368	-0.0263547	0.00315559	-8.35177	6.72488e-17	2.79821e-15
21524	novelGene_ENSG00000284491_AS	NA	NA	NA	NA	NA	NA	NA	NA	NA	NA	NA	654.762	-0.0380112	0.00455211	-8.35022	6.81334e-17	2.82947e-15
18920	novelGene_ENSG00000113739_AS	NA	NA	NA	NA	NA	NA	NA	NA	NA	NA	NA	38931	-0.0240023	0.00288215	-8.3279	8.2292e-17	3.41078e-15
20868	novelGene_ENSG00000213854_AS	NA	NA	NA	NA	NA	NA	NA	NA	NA	NA	NA	203.776	0.0654919	0.00786459	8.32744	8.26066e-17	3.41715e-15
14762	ENSG00000257859	cancer susceptibility 18 [Source:HGNC Symbol;Acc:HGNC:49463]	chr12	105704203	105744062	1	q23.3	CASC18	40.83	lncRNA		3195	4722.44	0.0571888	0.00686978	8.32469	8.4549e-17	3.49069e-15
8502	ENSG00000165072	MAM domain containing 2 [Source:HGNC Symbol;Acc:HGNC:23673]	chr9	70043848	70226972	1	q21.12	MAMDC2	40.22	protein_coding		3589	21428.3	0.0350693	0.00421305	8.32398	8.50585e-17	3.5049e-15
9238	ENSG00000169679	BUB1 mitotic checkpoint serine/threonine kinase [Source:HGNC Symbol;Acc:HGNC:1148]	chr2	110637528	110678063	-1	q13	BUB1	38.21	protein_coding		6304	5134.45	-0.0805833	0.00968861	-8.31733	8.9969e-17	3.70006e-15
9270	ENSG00000169908	transmembrane 4 L six family member 1 [Source:HGNC Symbol;Acc:HGNC:11853]	chr3	149369022	149377692	-1	q25.1	TM4SF1	37.6	protein_coding		3495	5823.46	-0.0517118	0.00621972	-8.31417	9.23986e-17	3.79263e-15
16855	novelGene_2490	NA	NA	NA	NA	NA	NA	NA	NA	NA	NA	NA	62.1389	0.142446	0.0171439	8.30884	9.66386e-17	3.95901e-15
9551	ENSG00000171951	secretogranin II [Source:HGNC Symbol;Acc:HGNC:10575]	chr2	223596940	223602361	-1	q36.1	SCG2	35.85	protein_coding		2577	4486.51	0.0527966	0.0063574	8.30474	1.00036e-16	4.09028e-15
12741	ENSG00000223802	ceramide synthase 1 [Source:HGNC Symbol;Acc:HGNC:14253]	chr19	18868545	18896727	-1	p13.11	CERS1	57.34	protein_coding		3767	807.504	0.0334131	0.00402625	8.29881	1.05163e-16	4.29167e-15
4733	ENSG00000130066	spermidine/spermine N1-acetyltransferase 1 [Source:HGNC Symbol;Acc:HGNC:10540]	chrX	23783173	23786210	1	p22.11	SAT1	43.78	protein_coding		2482	6502.01	-0.022963	0.00277316	-8.28044	1.22719e-16	4.9985e-15
10116	ENSG00000176890	thymidylate synthetase [Source:HGNC Symbol;Acc:HGNC:12441]	chr18	657653	673578	1	p11.32	TYMS	45.66	protein_coding		2421	3072.25	-0.0812309	0.00981414	-8.27693	1.26387e-16	5.13806e-15
2822	ENSG00000109061	myosin heavy chain 1 [Source:HGNC Symbol;Acc:HGNC:7567]	chr17	10492307	10518542	-1	p13.1	MYH1	39.69	protein_coding		6023	4187.66	0.0443139	0.00535445	8.27609	1.27288e-16	5.16478e-15
6667	ENSG00000146276	gamma-aminobutyric acid type A receptor subunit rho1 [Source:HGNC Symbol;Acc:HGNC:4090]	chr6	89177504	89231278	-1	q15	GABRR1	43.42	protein_coding		3775	351.8	0.140601	0.0170021	8.26964	1.34366e-16	5.44157e-15
3053	ENSG00000111666	choline phosphotransferase 1 [Source:HGNC Symbol;Acc:HGNC:17852]	chr12	101696947	101744140	1	q23.2	CHPT1	38.42	protein_coding		5991	3959.54	0.0212945	0.00257839	8.25881	1.47132e-16	5.94723e-15
955	ENSG00000073111	minichromosome maintenance complex component 2 [Source:HGNC Symbol;Acc:HGNC:6944]	chr3	127598410	127622436	1	q21.3	MCM2	50.56	protein_coding		4715	7699.72	-0.0357586	0.00433278	-8.25302	1.5444e-16	6.23073e-15
2313	ENSG00000104763	N-acylsphingosine amidohydrolase 1 [Source:HGNC Symbol;Acc:HGNC:735]	chr8	18055992	18084998	-1	p22	ASAH1	40.73	protein_coding		15378	41710.1	0.0299159	0.0036272	8.24767	1.61517e-16	6.5039e-15
6275	ENSG00000142669	SH3 domain binding glutamate rich protein like 3 [Source:HGNC Symbol;Acc:HGNC:15568]	chr1	26280086	26281522	1	p36.11	SH3BGRL3	61.93	protein_coding		876	163353	-0.0217051	0.00263344	-8.24209	1.69224e-16	6.80134e-15
2350	ENSG00000104953	TLE family member 6, subcortical maternal complex member [Source:HGNC Symbol;Acc:HGNC:30788]	chr19	2977538	2995179	1	p13.3	TLE6	54.05	protein_coding		3555	234.874	-0.0402857	0.00489039	-8.23773	1.75514e-16	7.04079e-15
10775	ENSG00000183597	transport and golgi organization 2 homolog [Source:HGNC Symbol;Acc:HGNC:25439]	chr22	20017014	20067164	1	q11.21	TANGO2	54.68	protein_coding		7395	10333.1	0.0232993	0.00282917	8.23539	1.7897e-16	7.16591e-15
13274	ENSG00000231156	novel transcript	chr2	45013214	45013668	-1	p21		70.11	lncRNA		367	445.375	-0.0247065	0.00300125	-8.2321	1.83962e-16	7.3519e-15
18683	novelGene_ENSG00000104879_AS	NA	NA	NA	NA	NA	NA	NA	NA	NA	NA	NA	5951.6	0.156975	0.0190753	8.22922	1.88431e-16	7.50753e-15
17518	novelGene_6336	NA	NA	NA	NA	NA	NA	NA	NA	NA	NA	NA	136.941	0.0810413	0.00984809	8.22914	1.88564e-16	7.50753e-15
13388	ENSG00000232774	novel transcript	chr14	61570405	61658696	1	q23.1		40.78	lncRNA		2861	12341.5	-0.0515406	0.00626485	-8.22696	1.92027e-16	7.63109e-15
4326	ENSG00000125375	distal membrane arm assembly complex 2 like [Source:HGNC Symbol;Acc:HGNC:18799]	chr14	50312324	50335558	1	q21.3	DMAC2L	40.65	protein_coding		4564	3254.86	0.0128319	0.00156092	8.22076	2.02219e-16	8.02109e-15
3061	ENSG00000111679	protein tyrosine phosphatase non-receptor type 6 [Source:HGNC Symbol;Acc:HGNC:9658]	chr12	6946468	6961316	1	p13.31	PTPN6	57.71	protein_coding		5009	76.5505	0.145309	0.0176843	8.21687	2.0889e-16	8.27026e-15
2892	ENSG00000109846	crystallin alpha B [Source:HGNC Symbol;Acc:HGNC:2389]	chr11	111908564	111923722	-1	q23.1	CRYAB	46.12	protein_coding		4388	114653	0.0507743	0.00618539	8.20875	2.23499e-16	8.83218e-15
7793	ENSG00000160200	cystathionine beta-synthase [Source:HGNC Symbol;Acc:HGNC:1550]	chr21	43053191	43076943	-1	q22.3	CBS	59.18	protein_coding		6786	2398.02	0.0401608	0.00489326	8.20737	2.26091e-16	8.91797e-15
19731	novelGene_ENSG00000145012_AS	NA	NA	NA	NA	NA	NA	NA	NA	NA	NA	NA	162.968	0.0932814	0.0113699	8.20423	2.32079e-16	9.13718e-15
10090	ENSG00000176619	lamin B2 [Source:HGNC Symbol;Acc:HGNC:6638]	chr19	2427638	2456959	-1	p13.3	LMNB2	59.73	protein_coding		5395	16905.9	-0.0319929	0.00390354	-8.19586	2.48805e-16	9.77756e-15
8203	ENSG00000163584	ribosomal protein L22 like 1 [Source:HGNC Symbol;Acc:HGNC:27610]	chr3	170864875	170870208	-1	q26.2	RPL22L1	39.31	protein_coding		2051	30969.6	-0.0208044	0.00253862	-8.19515	2.50283e-16	9.81749e-15
4372	ENSG00000125746	EMAP like 2 [Source:HGNC Symbol;Acc:HGNC:18035]	chr19	45606994	45645602	-1	q13.32	EML2	52.69	protein_coding		8173	2580.96	0.0163567	0.0019967	8.19183	2.57274e-16	1.00731e-14
7840	ENSG00000160539	phospholipid phosphatase 7 (inactive) [Source:HGNC Symbol;Acc:HGNC:28174]	chr9	131289459	131359022	1	q34.13	PLPP7	51.73	protein_coding		4349	4582.42	0.0270354	0.00330157	8.18866	2.64147e-16	1.03232e-14
1896	ENSG00000100889	phosphoenolpyruvate carboxykinase 2, mitochondrial [Source:HGNC Symbol;Acc:HGNC:8725]	chr14	24094053	24110598	1	q11.2	PCK2	49.2	protein_coding		4177	6039.13	0.0258676	0.00315964	8.18688	2.68078e-16	1.04575e-14
9386	ENSG00000170681	caveolae associated protein 4 [Source:HGNC Symbol;Acc:HGNC:33742]	chr9	100578079	100588389	1	q31.1	CAVIN4	40.24	protein_coding		3098	26829.1	0.0610007	0.00745275	8.18499	2.72329e-16	1.06038e-14
1134	ENSG00000079393	dual specificity phosphatase 13 [Source:HGNC Symbol;Acc:HGNC:19681]	chr10	75094432	75109221	-1	q22.2	DUSP13	54.85	protein_coding		2339	22962.7	0.0254311	0.00310944	8.17867	2.86991e-16	1.11543e-14
12248	ENSG00000205364	metallothionein 1M [Source:HGNC Symbol;Acc:HGNC:14296]	chr16	56632659	56633981	1	q13	MT1M	55.18	protein_coding		511	114.918	-0.0563148	0.00688623	-8.17788	2.88882e-16	1.12072e-14
441	ENSG00000042286	apoptosis inducing factor mitochondria associated 2 [Source:HGNC Symbol;Acc:HGNC:21411]	chr10	70098223	70132934	-1	q22.1	AIFM2	50.25	protein_coding		5135	5549.38	0.0271267	0.00332038	8.16977	3.08971e-16	1.19647e-14
6778	ENSG00000147536	GINS complex subunit 4 [Source:HGNC Symbol;Acc:HGNC:28226]	chr8	41529218	41545030	1	p11.21	GINS4	46.73	protein_coding		5447	2646.5	-0.0420734	0.00515756	-8.15761	3.4171e-16	1.31895e-14
9994	ENSG00000175592	FOS like 1, AP-1 transcription factor subunit [Source:HGNC Symbol;Acc:HGNC:13718]	chr11	65892049	65900573	-1	q13.1	FOSL1	55.66	protein_coding		1887	4533.93	-0.0318458	0.00390383	-8.15757	3.41841e-16	1.31895e-14
19159	novelGene_ENSG00000124491_AS	NA	NA	NA	NA	NA	NA	NA	NA	NA	NA	NA	1364.42	0.0897709	0.0110115	8.15247	3.56578e-16	1.37283e-14
8126	ENSG00000163110	PDZ and LIM domain 5 [Source:HGNC Symbol;Acc:HGNC:17468]	chr4	94451857	94668227	1	q22.3	PDLIM5	36.89	protein_coding		11090	24969.4	0.0332621	0.0040801	8.15229	3.57101e-16	1.37283e-14
19117	novelGene_ENSG00000122507_AS	NA	NA	NA	NA	NA	NA	NA	NA	NA	NA	NA	19.4642	0.118289	0.0145356	8.1379	4.02186e-16	1.54336e-14
19121	novelGene_ENSG00000122574_AS	NA	NA	NA	NA	NA	NA	NA	NA	NA	NA	NA	2470.26	0.139793	0.0171829	8.13555	4.10057e-16	1.57072e-14
1574	ENSG00000094796	keratin 31 [Source:HGNC Symbol;Acc:HGNC:6448]	chr17	41393721	41397608	-1	q21.2	KRT31	49.85	protein_coding		1615	1325.85	0.0629507	0.0077424	8.13064	4.27021e-16	1.63276e-14
19093	novelGene_ENSG00000121057_AS	NA	NA	NA	NA	NA	NA	NA	NA	NA	NA	NA	468.314	0.0305908	0.00376317	8.12901	4.32819e-16	1.65195e-14
21	ENSG00000002834	LIM and SH3 protein 1 [Source:HGNC Symbol;Acc:HGNC:6513]	chr17	38869859	38921770	1	q12	LASP1	53.69	protein_coding		7061	49927.1	-0.0235871	0.00290422	-8.12166	4.59852e-16	1.75198e-14
16597	novelGene_1265	NA	NA	NA	NA	NA	NA	NA	NA	NA	NA	NA	158.684	0.141331	0.0174093	8.11813	4.7341e-16	1.8004e-14
11880	ENSG00000198483	ankyrin repeat domain 35 [Source:HGNC Symbol;Acc:HGNC:26323]	chr1	145866560	145885866	-1	q21.1	ANKRD35	48.17	protein_coding		3363	595.595	-0.0440803	0.00543489	-8.11063	5.03597e-16	1.91178e-14
6168	ENSG00000141458	NPC intracellular cholesterol transporter 1 [Source:HGNC Symbol;Acc:HGNC:7897]	chr18	23506184	23586506	-1	q11.2	NPC1	44.65	protein_coding		9705	8487.3	0.0135665	0.00167306	8.10876	5.11371e-16	1.93782e-14
1549	ENSG00000092421	semaphorin 6A [Source:HGNC Symbol;Acc:HGNC:10738]	chr5	116443555	116574823	-1	q23.1	SEMA6A	40.55	protein_coding		10906	1900.16	0.0480076	0.00592459	8.10311	5.35725e-16	2.02649e-14
4874	ENSG00000131089	Cdc42 guanine nucleotide exchange factor 9 [Source:HGNC Symbol;Acc:HGNC:14561]	chrX	63634967	63809274	-1	q11.2	ARHGEF9	40.8	protein_coding		14543	7068.4	0.0208949	0.00257873	8.10278	5.37184e-16	2.0284e-14
16431	ENSG00000286896	novel transcript, antisense to SETD7	chr4	139568573	139580143	1	q31.1		43.01	lncRNA		2179	531.813	0.112284	0.0138588	8.10196	5.40809e-16	2.03846e-14
14352	ENSG00000250831	novel transcript	chr5	89466537	89470039	-1	q14.3		36.03	lncRNA		253	111.565	0.107904	0.013326	8.09722	5.62282e-16	2.1154e-14
15845	ENSG00000274276	cystathionine beta-synthase like [Source:HGNC Symbol;Acc:HGNC:51829]	chr21	6444869	6468040	-1	p12	CBSL	58.81	protein_coding		4004	1568.2	0.0340766	0.00420854	8.09702	5.63216e-16	2.1154e-14
9011	ENSG00000168078	PDZ binding kinase [Source:HGNC Symbol;Acc:HGNC:18282]	chr8	27809624	27838082	-1	p21.1	PBK	37.24	protein_coding		2148	3920.14	-0.0912638	0.0112742	-8.0949	5.7312e-16	2.14879e-14
18533	novelGene_ENSG00000100297_AS	NA	NA	NA	NA	NA	NA	NA	NA	NA	NA	NA	215.37	-0.040709	0.00503188	-8.09023	5.95524e-16	2.22886e-14
8741	ENSG00000166508	minichromosome maintenance complex component 7 [Source:HGNC Symbol;Acc:HGNC:6950]	chr7	100092728	100101940	-1	q22.1	MCM7	54.21	protein_coding		4386	31825.2	-0.0237796	0.00294087	-8.0859	6.17076e-16	2.30545e-14
3610	ENSG00000116962	nidogen 1 [Source:HGNC Symbol;Acc:HGNC:7821]	chr1	235975830	236065109	-1	q42.3	NID1	44.97	protein_coding		5811	6246.15	-0.024418	0.00302019	-8.08492	6.22063e-16	2.32e-14
18330	novelGene_ENSG00000074800_AS	NA	NA	NA	NA	NA	NA	NA	NA	NA	NA	NA	5642.62	-0.0333879	0.00412991	-8.08441	6.24661e-16	2.3256e-14
7719	ENSG00000159259	chromatin assembly factor 1 subunit B [Source:HGNC Symbol;Acc:HGNC:1911]	chr21	36385392	36419015	1	q22.12	CHAF1B	46.71	protein_coding		5104	1231.4	-0.045584	0.00564059	-8.08144	6.40082e-16	2.37884e-14
8375	ENSG00000164284_ENSG00000157510	NA	NA	NA	NA	NA	NA	NA	NA	NA	NA	NA	14021.6	0.0439104	0.00543514	8.07897	6.53151e-16	2.42317e-14
7923	ENSG00000161513	ferredoxin reductase [Source:HGNC Symbol;Acc:HGNC:3642]	chr17	74862497	74873031	-1	q25.1	FDXR	58.11	protein_coding		3599	2912.43	-0.0326169	0.00403926	-8.07496	6.75006e-16	2.49988e-14
19116	novelGene_ENSG00000122477_AS	NA	NA	NA	NA	NA	NA	NA	NA	NA	NA	NA	84.7319	0.113491	0.0140629	8.07027	7.01419e-16	2.59317e-14
19113	novelGene_ENSG00000122367_AS	NA	NA	NA	NA	NA	NA	NA	NA	NA	NA	NA	6811.17	0.0947749	0.0117497	8.06614	7.25527e-16	2.67764e-14
3393	ENSG00000115163	centromere protein A [Source:HGNC Symbol;Acc:HGNC:1851]	chr2	26764289	26801067	1	p23.3	CENPA	48.97	protein_coding		1949	795.538	-0.0607596	0.00753902	-8.05935	7.67031e-16	2.8259e-14
9522	ENSG00000171766	glycine amidinotransferase [Source:HGNC Symbol;Acc:HGNC:4175]	chr15	45361124	45402327	-1	q21.1	GATM	40.25	protein_coding		9260	5022.06	0.0456427	0.00566562	8.05608	7.87833e-16	2.8975e-14
13416	ENSG00000233154	long intergenic non-protein coding RNA 1762 [Source:HGNC Symbol;Acc:HGNC:52552]	chr1	116423724	116478842	-1	p13.1	LINC01762	43.06	lncRNA		1759	65.0488	0.122189	0.0151695	8.05496	7.95075e-16	2.91908e-14
7059	ENSG00000151240	disco interacting protein 2 homolog C [Source:HGNC Symbol;Acc:HGNC:29150]	chr10	274190	689668	-1	p15.3	DIP2C	48.43	protein_coding		8563	10604	0.030416	0.00377745	8.05198	8.14658e-16	2.98581e-14
3493	ENSG00000115884	syndecan 1 [Source:HGNC Symbol;Acc:HGNC:10658]	chr2	20200797	20225433	-1	p24.1	SDC1	57.56	protein_coding		3613	2038.03	-0.034349	0.0042663	-8.05123	8.19644e-16	2.99891e-14
2113	ENSG00000102879	coronin 1A [Source:HGNC Symbol;Acc:HGNC:2252]	chr16	30182827	30189076	1	p11.2	CORO1A	64.42	protein_coding		4779	480.479	-0.0344525	0.0042807	-8.04833	8.3931e-16	3.06558e-14
7037	ENSG00000150977	Rab interacting lysosomal protein like 2 [Source:HGNC Symbol;Acc:HGNC:28787]	chr12	123415039	123436684	-1	q24.31	RILPL2	48.62	protein_coding		1752	1493.69	-0.0191089	0.00237754	-8.03727	9.18589e-16	3.34938e-14
16926	novelGene_3107	NA	NA	NA	NA	NA	NA	NA	NA	NA	NA	NA	1487.14	0.0222514	0.0027708	8.03068	9.69344e-16	3.52838e-14
9074	ENSG00000168497	caveolae associated protein 2 [Source:HGNC Symbol;Acc:HGNC:10690]	chr2	191834310	191847088	-1	q32.3	CAVIN2	40.74	protein_coding		3054	23804	-0.0381244	0.0047479	-8.02974	9.76765e-16	3.5493e-14
2778	ENSG00000108604	SWI/SNF related, matrix associated, actin dependent regulator of chromatin, subfamily d, member 2 [Source:HGNC Symbol;Acc:HGNC:11107]	chr17	63832081	63843065	-1	q23.3	SMARCD2	55.99	protein_coding		3662	3893.37	-0.0238946	0.00297963	-8.01933	1.06327e-15	3.85702e-14
16713	novelGene_1839	NA	NA	NA	NA	NA	NA	NA	NA	NA	NA	NA	53.1493	0.138567	0.0172912	8.01374	1.11273e-15	4.02957e-14
5946	ENSG00000139343	small nuclear ribonucleoprotein polypeptide F [Source:HGNC Symbol;Acc:HGNC:11162]	chr12	95858928	95903828	1	q23.1	SNRPF	39.09	protein_coding		3043	19829.9	-0.0170487	0.0021286	-8.00934	1.15325e-15	4.16919e-14
17292	novelGene_508	NA	NA	NA	NA	NA	NA	NA	NA	NA	NA	NA	409.554	-0.0284027	0.00354837	-8.00445	1.19997e-15	4.33072e-14
11611	ENSG00000197008	zinc finger protein 138 [Source:HGNC Symbol;Acc:HGNC:12922]	chr7	64794388	64833681	1	q11.21	ZNF138	39.99	protein_coding		2850	2253.39	0.0222443	0.0027795	8.00296	1.21461e-15	4.37611e-14
8538	ENSG00000165304	maternal embryonic leucine zipper kinase [Source:HGNC Symbol;Acc:HGNC:16870]	chr9	36572862	36677683	1	p13.2	MELK	41.98	protein_coding		3087	2468.75	-0.0592786	0.00741121	-7.99851	1.25938e-15	4.5297e-14
8528	ENSG00000165269	aquaporin 7 [Source:HGNC Symbol;Acc:HGNC:640]	chr9	33383179	33402682	-1	p13.3	AQP7	53.23	protein_coding		5253	146.295	0.149682	0.0187152	7.99789	1.26565e-15	4.54456e-14
1115	ENSG00000078804	tumor protein p53 inducible nuclear protein 2 [Source:HGNC Symbol;Acc:HGNC:16104]	chr20	34704339	34713439	1	q11.22	TP53INP2	55.18	protein_coding		4179	17885.5	0.0399321	0.00499381	7.99632	1.28198e-15	4.59542e-14
6379	ENSG00000143494	vasohibin 2 [Source:HGNC Symbol;Acc:HGNC:25723]	chr1	212950520	212992037	1	q32.3	VASH2	48.23	protein_coding		9086	7780.89	0.0359751	0.0045006	7.99339	1.31278e-15	4.69791e-14
17955	novelGene_9019	NA	NA	NA	NA	NA	NA	NA	NA	NA	NA	NA	667.65	0.0741001	0.00927045	7.99315	1.31532e-15	4.69906e-14
340	ENSG00000026652	1-acylglycerol-3-phosphate O-acyltransferase 4 [Source:HGNC Symbol;Acc:HGNC:20885]	chr6	161129967	161274061	-1	q26	AGPAT4	45.36	protein_coding		14253	2573.57	0.0140733	0.00176074	7.99285	1.31853e-15	4.7026e-14
3214	ENSG00000113119	transmembrane and coiled-coil domains 6 [Source:HGNC Symbol;Acc:HGNC:28814]	chr5	140639435	140645408	1	q31.3	TMCO6	51.32	protein_coding		3494	1787.23	-0.0229205	0.0028679	-7.99208	1.32676e-15	4.72401e-14
1437	ENSG00000089280	FUS RNA binding protein [Source:HGNC Symbol;Acc:HGNC:4010]	chr16	31180138	31191605	1	p11.2	FUS	47.07	protein_coding		6989	39180.4	-0.0194859	0.00243871	-7.99023	1.34692e-15	4.78776e-14
21082	novelGene_ENSG00000237797_AS	NA	NA	NA	NA	NA	NA	NA	NA	NA	NA	NA	83.8615	0.105352	0.0131924	7.98579	1.39628e-15	4.95493e-14
11686	ENSG00000197442	mitogen-activated protein kinase kinase kinase 5 [Source:HGNC Symbol;Acc:HGNC:6857]	chr6	136557046	136792477	-1	q23.3	MAP3K5	39.89	protein_coding		5263	4885.16	-0.0417957	0.005234	-7.98542	1.40045e-15	4.96141e-14
4909	ENSG00000131459	glutamine-fructose-6-phosphate transaminase 2 [Source:HGNC Symbol;Acc:HGNC:4242]	chr5	180300698	180353336	-1	q35.3	GFPT2	51.24	protein_coding		4721	7216.04	-0.0280711	0.00351993	-7.9749	1.52503e-15	5.39378e-14
949	ENSG00000072954	transmembrane protein 38A [Source:HGNC Symbol;Acc:HGNC:28462]	chr19	16661139	16690023	1	p13.11	TMEM38A	49.91	protein_coding		2987	10197.8	0.0505343	0.00633957	7.97124	1.57091e-15	5.54679e-14
13624	ENSG00000235978	novel transcript, antisense to ITPR1	chr3	4814294	4887293	-1	p26.1		41.12	lncRNA		1251	910.896	0.0263434	0.00330838	7.96263	1.68419e-15	5.93692e-14
4284	ENSG00000124762	cyclin dependent kinase inhibitor 1A [Source:HGNC Symbol;Acc:HGNC:1784]	chr6	36676460	36687337	1	p21.2	CDKN1A	54.41	protein_coding		2996	338150	0.0309331	0.00388505	7.96208	1.69173e-15	5.9536e-14
7510	ENSG00000156970	BUB1 mitotic checkpoint serine/threonine kinase B [Source:HGNC Symbol;Acc:HGNC:1149]	chr15	40161023	40221123	1	q15.1	BUB1B	38.74	protein_coding		4463	2961	-0.0814776	0.0102342	-7.96132	1.70208e-15	5.98012e-14
17519	novelGene_6337	NA	NA	NA	NA	NA	NA	NA	NA	NA	NA	NA	59.4796	0.133873	0.0168243	7.95715	1.76051e-15	6.17516e-14
7340	ENSG00000154767	XPC complex subunit, DNA damage recognition and repair factor [Source:HGNC Symbol;Acc:HGNC:12816]	chr3	14145147	14178621	-1	p25.1	XPC	45.13	protein_coding		4636	7969.15	-0.0170292	0.00214097	-7.95396	1.80637e-15	6.32557e-14
5995	ENSG00000139734	diaphanous related formin 3 [Source:HGNC Symbol;Acc:HGNC:15480]	chr13	59665583	60163928	-1	q21.2	DIAPH3	35.91	protein_coding		7383	2231.06	-0.0645905	0.0081215	-7.95303	1.82007e-15	6.36305e-14
9091	ENSG00000168610	signal transducer and activator of transcription 3 [Source:HGNC Symbol;Acc:HGNC:11364]	chr17	42313324	42388540	-1	q21.2	STAT3	45.02	protein_coding		11208	24464.4	0.0198547	0.0024969	7.95174	1.83914e-15	6.40669e-14
11434	ENSG00000196123_ENSG00000179044	NA	NA	NA	NA	NA	NA	NA	NA	NA	NA	NA	1339.89	-0.0395265	0.00497095	-7.9515	1.84266e-15	6.40669e-14
21332	novelGene_ENSG00000267009_AS	NA	NA	NA	NA	NA	NA	NA	NA	NA	NA	NA	471.534	0.0353713	0.00444843	7.95141	1.84397e-15	6.40669e-14
17939	novelGene_8960	NA	NA	NA	NA	NA	NA	NA	NA	NA	NA	NA	109.38	0.148807	0.0187146	7.95137	1.84463e-15	6.40669e-14
17831	novelGene_8283	NA	NA	NA	NA	NA	NA	NA	NA	NA	NA	NA	256.434	-0.058894	0.00741055	-7.94733	1.90579e-15	6.6083e-14
5470	ENSG00000136011	stabilin 2 [Source:HGNC Symbol;Acc:HGNC:18629]	chr12	103587273	103766719	1	q23.3	STAB2	43.17	protein_coding		9280	2135.9	0.0460622	0.0057977	7.94491	1.94333e-15	6.71895e-14
10445	ENSG00000180209	myosin light chain, phosphorylatable, fast skeletal muscle [Source:HGNC Symbol;Acc:HGNC:29824]	chr16	30370934	30377991	1	p11.2	MYLPF	54.7	protein_coding		1094	1.92106e+06	0.0949983	0.0119572	7.94486	1.94403e-15	6.71895e-14
18473	novelGene_ENSG00000091482_AS	NA	NA	NA	NA	NA	NA	NA	NA	NA	NA	NA	332.705	0.116387	0.0146573	7.94056	2.01276e-15	6.94518e-14
5866	ENSG00000138668	heterogeneous nuclear ribonucleoprotein D [Source:HGNC Symbol;Acc:HGNC:5036]	chr4	82352498	82374503	-1	q21.22	HNRNPD	38.75	protein_coding		6981	21291.7	-0.0178038	0.00224325	-7.9366	2.07796e-15	7.15851e-14
214	ENSG00000011422	plasminogen activator, urokinase receptor [Source:HGNC Symbol;Acc:HGNC:9053]	chr19	43646095	43670547	-1	q13.31	PLAUR	49.94	protein_coding		4457	6546.38	-0.0246525	0.00310841	-7.93091	2.17544e-15	7.48218e-14
2512	ENSG00000105968	H2A.Z variant histone 2 [Source:HGNC Symbol;Acc:HGNC:20664]	chr7	44826791	44848087	-1	p13	H2AZ2	41.42	protein_coding		7003	52129.8	-0.0170101	0.00214624	-7.92556	2.27128e-15	7.79916e-14
16348	ENSG00000286011	novel transcript	chr2	85418504	85426724	1	p11.2		52.79	lncRNA		2865	165.435	-0.0417361	0.00526663	-7.92464	2.28806e-15	7.84408e-14
4756	ENSG00000130270	ATPase phospholipid transporting 8B3 [Source:HGNC Symbol;Acc:HGNC:13535]	chr19	1782075	1812276	-1	p13.3	ATP8B3	58.09	protein_coding		7014	380.517	-0.0466686	0.00589197	-7.92072	2.36144e-15	8.08259e-14
4193	ENSG00000123975	CDC28 protein kinase regulatory subunit 2 [Source:HGNC Symbol;Acc:HGNC:2000]	chr9	89311195	89316703	1	q22.2	CKS2	38.43	protein_coding		616	14694.7	-0.0402798	0.0050888	-7.91539	2.46483e-15	8.42291e-14
6695	ENSG00000146648	epidermal growth factor receptor [Source:HGNC Symbol;Acc:HGNC:3236]	chr7	55019017	55211628	1	p11.2	EGFR	44.57	protein_coding		12507	2976.37	-0.0433415	0.00547607	-7.9147	2.47854e-15	8.45612e-14
21079	novelGene_ENSG00000237649_AS	NA	NA	NA	NA	NA	NA	NA	NA	NA	NA	NA	75.3184	-0.0740656	0.00936081	-7.91231	2.52658e-15	8.6062e-14
8218	ENSG00000163644	protein phosphatase, Mg2+/Mn2+ dependent 1K [Source:HGNC Symbol;Acc:HGNC:25415]	chr4	88257620	88284769	-1	q22.1	PPM1K	39.9	protein_coding		11371	4846.71	0.0409381	0.00517712	7.90751	2.62593e-15	8.93028e-14
14801	ENSG00000258444	novel transcript, antisense to MYH7	chr14	23415339	23415686	1	q11.2		58.05	lncRNA		207	25.3055	0.106201	0.013431	7.90717	2.63296e-15	8.93986e-14
1321	ENSG00000086289	ependymin related 1 [Source:HGNC Symbol;Acc:HGNC:17572]	chr7	37683843	37951936	1	p14.1	EPDR1	38.37	protein_coding		2780	18855.5	0.0259177	0.00327996	7.90185	2.74791e-15	9.31525e-14
11515	ENSG00000196507	transcription elongation factor A like 3 [Source:HGNC Symbol;Acc:HGNC:28247]	chrX	103607451	103629690	1	q22.2	TCEAL3	41.11	protein_coding		2305	10559.7	-0.0181479	0.00229798	-7.89734	2.84908e-15	9.6428e-14
6318	ENSG00000143164	DDB1 and CUL4 associated factor 6 [Source:HGNC Symbol;Acc:HGNC:30002]	chr1	167935783	168075843	1	q24.2	DCAF6	35.91	protein_coding		6306	34206.2	0.0163515	0.00207177	7.89254	2.96106e-15	1.00058e-13
3115	ENSG00000112118	minichromosome maintenance complex component 3 [Source:HGNC Symbol;Acc:HGNC:6945]	chr6	52264014	52284881	-1	p12.2	MCM3	43.17	protein_coding		3645	9647.99	-0.0357511	0.00453107	-7.89021	3.01683e-15	1.01781e-13
4942	ENSG00000131747	DNA topoisomerase II alpha [Source:HGNC Symbol;Acc:HGNC:11989]	chr17	40388525	40417896	-1	q21.2	TOP2A	39.79	protein_coding		6374	18075.8	-0.10299	0.0130543	-7.88935	3.03771e-15	1.02322e-13
13469	ENSG00000233966	ubiquitin conjugating enzyme E2 S pseudogene 1 [Source:HGNC Symbol;Acc:HGNC:30864]	chr17	15704232	15704900	-1	p12	UBE2SP1	64.57	processed_pseudogene		669	1449.61	-0.0232634	0.00294969	-7.88674	3.1019e-15	1.04319e-13
812	ENSG00000068383	inositol polyphosphate-5-phosphatase A [Source:HGNC Symbol;Acc:HGNC:6076]	chr10	132537787	132783480	1	q26.3	INPP5A	54.13	protein_coding		3739	2644.52	0.019092	0.00242362	7.87746	3.34104e-15	1.12184e-13
5342	ENSG00000135218	CD36 molecule [Source:HGNC Symbol;Acc:HGNC:1663]	chr7	80369575	80679277	1	q21.11	CD36	36.03	protein_coding		10880	1449.28	0.0983237	0.0124849	7.87538	3.39715e-15	1.13888e-13
265	ENSG00000015475	BH3 interacting domain death agonist [Source:HGNC Symbol;Acc:HGNC:1050]	chr22	17734138	17774770	-1	q11.21	BID	52.51	protein_coding		4420	8247.95	0.0162958	0.00206977	7.87324	3.45565e-15	1.15666e-13
5723	ENSG00000137804	nucleolar and spindle associated protein 1 [Source:HGNC Symbol;Acc:HGNC:18538]	chr15	41320794	41381050	1	q15.1	NUSAP1	44.91	protein_coding		3608	9037.17	-0.0942658	0.0119751	-7.87185	3.49439e-15	1.16779e-13
19195	novelGene_ENSG00000125868_AS	NA	NA	NA	NA	NA	NA	NA	NA	NA	NA	NA	54847.8	0.0334941	0.00425557	7.87064	3.52821e-15	1.17724e-13
7634	ENSG00000158373	H2B clustered histone 5 [Source:HGNC Symbol;Acc:HGNC:4747]	chr6	26158146	26171349	1	p22.2	H2BC5	42.24	protein_coding		871	1259.03	0.0471649	0.00599427	7.86833	3.59393e-15	1.19728e-13
6052	ENSG00000140403	DnaJ heat shock protein family (Hsp40) member A4 [Source:HGNC Symbol;Acc:HGNC:14885]	chr15	78264086	78282196	1	q25.1	DNAJA4	47.08	protein_coding		6591	726.709	0.083674	0.0106358	7.8672	3.62681e-15	1.20634e-13
8299	ENSG00000163995	actin binding LIM protein family member 2 [Source:HGNC Symbol;Acc:HGNC:19195]	chr4	7965310	8158832	-1	p16.1	ABLIM2	54	protein_coding		6166	708.424	0.0255016	0.00324306	7.86344	3.73731e-15	1.24115e-13
8633	ENSG00000165943	modulator of apoptosis 1 [Source:HGNC Symbol;Acc:HGNC:16658]	chr14	93182199	93184923	-1	q32.12	MOAP1	51.52	protein_coding		2529	10025.7	0.0244499	0.00310963	7.86262	3.76166e-15	1.24728e-13
17043	novelGene_3743	NA	NA	NA	NA	NA	NA	NA	NA	NA	NA	NA	65.424	0.120412	0.0153195	7.86006	3.83959e-15	1.27114e-13
13190	ENSG00000229953	novel transcript	chr1	156646507	156661424	-1	q23.1		56.05	lncRNA		758	236.477	0.0325281	0.0041392	7.85854	3.88626e-15	1.28458e-13
7031	ENSG00000150787	6-pyruvoyltetrahydropterin synthase [Source:HGNC Symbol;Acc:HGNC:9689]	chr11	112226367	112269955	1	q23.1	PTS	41.9	protein_coding		3128	5282.77	0.0157607	0.00200625	7.85581	3.97198e-15	1.3103e-13
18350	novelGene_ENSG00000077009_AS	NA	NA	NA	NA	NA	NA	NA	NA	NA	NA	NA	1433.96	0.137528	0.0175068	7.85567	3.97641e-15	1.3103e-13
9383	ENSG00000170653	activating transcription factor 7 [Source:HGNC Symbol;Acc:HGNC:792]	chr12	53507856	53626410	-1	q13.13	ATF7	42.93	protein_coding		7985	8680.05	0.0127278	0.0016212	7.85085	4.13242e-15	1.35742e-13
17384	novelGene_5612	NA	NA	NA	NA	NA	NA	NA	NA	NA	NA	NA	107.889	0.0968963	0.0123424	7.85068	4.13772e-15	1.35742e-13
2141	ENSG00000103034	NDRG family member 4 [Source:HGNC Symbol;Acc:HGNC:14466]	chr16	58462846	58513628	1	q21	NDRG4	53.85	protein_coding		9647	1219.89	0.0276228	0.00351853	7.85066	4.1386e-15	1.35742e-13
10867	ENSG00000184371	colony stimulating factor 1 [Source:HGNC Symbol;Acc:HGNC:2432]	chr1	109910242	109930992	1	p13.3	CSF1	54.81	protein_coding		5238	9999.31	-0.0224852	0.0028644	-7.84991	4.16352e-15	1.36349e-13
9055	ENSG00000168389	major facilitator superfamily domain containing 2A [Source:HGNC Symbol;Acc:HGNC:25897]	chr1	39955112	39969968	1	p34.2	MFSD2A	53.7	protein_coding		4007	6434.57	0.0432077	0.00550792	7.84464	4.34202e-15	1.41975e-13
3125	ENSG00000112183	RNA binding motif protein 24 [Source:HGNC Symbol;Acc:HGNC:21539]	chr6	17281361	17293871	1	p22.3	RBM24	41.38	protein_coding		3425	12280.8	0.0245946	0.00313928	7.83449	4.70757e-15	1.53691e-13
20571	novelGene_ENSG00000183763_AS	NA	NA	NA	NA	NA	NA	NA	NA	NA	NA	NA	104.297	-0.0499254	0.00637354	-7.83323	4.75503e-15	1.55002e-13
11150	ENSG00000186567	CEA cell adhesion molecule 19 [Source:HGNC Symbol;Acc:HGNC:31951]	chr19	44662278	44684359	1	q13.31	CEACAM19	47.31	protein_coding		5203	2760.97	0.0516273	0.00659537	7.8278	4.96469e-15	1.61588e-13
20919	novelGene_ENSG00000223519_AS	NA	NA	NA	NA	NA	NA	NA	NA	NA	NA	NA	4936.37	0.0309005	0.00395016	7.82261	5.17389e-15	1.68139e-13
18448	novelGene_ENSG00000089057_AS	NA	NA	NA	NA	NA	NA	NA	NA	NA	NA	NA	87.4289	0.150905	0.0193008	7.81858	5.34231e-15	1.73347e-13
17769	novelGene_7885	NA	NA	NA	NA	NA	NA	NA	NA	NA	NA	NA	64.4552	0.137041	0.0175301	7.81742	5.39161e-15	1.7468e-13
8332	ENSG00000164087	POC1 centriolar protein A [Source:HGNC Symbol;Acc:HGNC:24488]	chr3	52075226	52154690	-1	p21.2	POC1A	51.67	protein_coding		2274	3493.03	-0.0423043	0.00541452	-7.81312	5.57901e-15	1.8036e-13
5686	ENSG00000137478	FCH and double SH3 domains 2 [Source:HGNC Symbol;Acc:HGNC:29114]	chr11	72836745	73142318	-1	q13.4	FCHSD2	38.88	protein_coding		5245	5657.47	0.0291083	0.00372562	7.81301	5.58391e-15	1.8036e-13
5199	ENSG00000134057	cyclin B1 [Source:HGNC Symbol;Acc:HGNC:1579]	chr5	69167135	69178245	1	q13.2	CCNB1	43.43	protein_coding		2433	16621.4	-0.061617	0.00789343	-7.80612	5.89775e-15	1.90207e-13
18270	novelGene_ENSG00000067191_AS	NA	NA	NA	NA	NA	NA	NA	NA	NA	NA	NA	731.787	0.0886116	0.0113528	7.80523	5.93915e-15	1.91251e-13
7625	ENSG00000158246	terminal nucleotidyltransferase 5B [Source:HGNC Symbol;Acc:HGNC:28273]	chr1	27005020	27012850	-1	p36.11	TENT5B	55.52	protein_coding		2382	337.108	-0.0489821	0.00627754	-7.80275	6.05743e-15	1.94765e-13
6916	ENSG00000149136	structure specific recognition protein 1 [Source:HGNC Symbol;Acc:HGNC:11327]	chr11	57325986	57335892	-1	q12.1	SSRP1	50.56	protein_coding		6337	27160.9	-0.0136574	0.00175122	-7.7988	6.24998e-15	2.00652e-13
3616	ENSG00000116991	signal induced proliferation associated 1 like 2 [Source:HGNC Symbol;Acc:HGNC:23800]	chr1	232397965	232630571	-1	q42.2	SIPA1L2	41.29	protein_coding		8552	2406.38	0.0289749	0.00371806	7.79303	6.54231e-15	2.09719e-13
21589	novelGene_ENSG00000287916_AS	NA	NA	NA	NA	NA	NA	NA	NA	NA	NA	NA	916.405	0.0343372	0.0044102	7.78586	6.92386e-15	2.21616e-13
5067	ENSG00000132773	target of EGR1, exonuclease [Source:HGNC Symbol;Acc:HGNC:15954]	chr1	45340052	45343973	1	p34.1	TOE1	52.55	protein_coding		2358	3784.7	-0.0160983	0.00206772	-7.78555	6.94113e-15	2.21834e-13
7389	ENSG00000155368	diazepam binding inhibitor, acyl-CoA binding protein [Source:HGNC Symbol;Acc:HGNC:2690]	chr2	119366924	119372550	1	q14.2	DBI	50.38	protein_coding		2496	125775	0.0227425	0.00292147	7.78462	6.99234e-15	2.23135e-13
3223	ENSG00000113272	tRNA-histidine guanylyltransferase 1 like [Source:HGNC Symbol;Acc:HGNC:26053]	chr5	157731420	157741449	1	q33.3	THG1L	42.92	protein_coding		2998	2490.36	-0.0173984	0.00223538	-7.78318	7.07227e-15	2.25346e-13
11915	ENSG00000198668	calmodulin 1 [Source:HGNC Symbol;Acc:HGNC:1442]	chr14	90396502	90408268	1	q32.11	CALM1	47.08	protein_coding		7833	232220	0.0269878	0.00346816	7.78158	7.16253e-15	2.2788e-13
9753	ENSG00000173530	TNF receptor superfamily member 10d [Source:HGNC Symbol;Acc:HGNC:11907]	chr8	23135588	23164027	-1	p21.3	TNFRSF10D	45.29	protein_coding		3535	9379.92	-0.0204988	0.0026359	-7.77678	7.4396e-15	2.36009e-13
2846	ENSG00000109321	amphiregulin [Source:HGNC Symbol;Acc:HGNC:651]	chr4	74445136	74455005	1	q13.3	AREG	36.88	protein_coding		1642	790.769	-0.0873606	0.0112335	-7.77677	7.44026e-15	2.36009e-13
10606	ENSG00000182134	tudor and KH domain containing [Source:HGNC Symbol;Acc:HGNC:11713]	chr1	151770107	151791416	-1	q21.3	TDRKH	43.72	protein_coding		5092	1563.02	0.0302989	0.00389741	7.77412	7.5974e-15	2.40633e-13
4079	ENSG00000122574	WAS/WASL interacting protein family member 3 [Source:HGNC Symbol;Acc:HGNC:22004]	chr7	29806486	29917066	1	p14.3	WIPF3	42.58	protein_coding		6065	4443.04	0.129217	0.016627	7.77152	7.75476e-15	2.45251e-13
12637	ENSG00000218052	ADAMTS7 pseudogene 4 [Source:HGNC Symbol;Acc:HGNC:49410]	chr15	85255369	85330334	-1	q25.3	ADAMTS7P4	47.02	transcribed_unprocessed_pseudogene		5516	565.769	-0.0382899	0.00493026	-7.76629	8.08189e-15	2.55217e-13
4481	ENSG00000126787	DLG associated protein 5 [Source:HGNC Symbol;Acc:HGNC:16864]	chr14	55148112	55191608	-1	q22.3	DLGAP5	39.09	protein_coding		3597	4243.5	-0.090921	0.0117078	-7.76585	8.10993e-15	2.55722e-13
15981	ENSG00000277639	novel protein	chr16	53035690	53052873	-1	q12.2		46.52	protein_coding		1983	169.069	-0.0377054	0.00485796	-7.76158	8.388e-15	2.64098e-13
15668	ENSG00000272196	H2A clustered histone 19 [Source:HGNC Symbol;Acc:HGNC:29668]	chr1	149851061	149851624	1	q21.2	H2AC19	61.7	protein_coding		564	2889.83	0.0272658	0.00351514	7.75667	8.71889e-15	2.74109e-13
9860	ENSG00000174437	ATPase sarcoplasmic/endoplasmic reticulum Ca2+ transporting 2 [Source:HGNC Symbol;Acc:HGNC:812]	chr12	110280756	110351093	1	q24.11	ATP2A2	43.42	protein_coding		13745	68472.2	0.0287951	0.00371839	7.74399	9.63477e-15	3.02455e-13
10444	ENSG00000180198	regulator of chromosome condensation 1 [Source:HGNC Symbol;Acc:HGNC:1913]	chr1	28505943	28539300	1	p35.3	RCC1	50	protein_coding		3888	14990.6	-0.0152293	0.00196683	-7.74306	9.70498e-15	3.04209e-13
770	ENSG00000067113	phospholipid phosphatase 1 [Source:HGNC Symbol;Acc:HGNC:9228]	chr5	55424854	55534969	-1	q11.2	PLPP1	39.6	protein_coding		1935	13451.5	0.0367593	0.00474954	7.73955	9.97674e-15	3.12154e-13
16636	novelGene_1458	NA	NA	NA	NA	NA	NA	NA	NA	NA	NA	NA	401.22	0.112296	0.0145098	7.73928	9.99806e-15	3.12154e-13
9451	ENSG00000171160	MORN repeat containing 4 [Source:HGNC Symbol;Acc:HGNC:24001]	chr10	97614553	97633500	-1	q24.2	MORN4	46.51	protein_coding		2512	1138.13	0.0151156	0.00195312	7.73922	1.00026e-14	3.12154e-13
8714	ENSG00000166387	PPFIA binding protein 2 [Source:HGNC Symbol;Acc:HGNC:9250]	chr11	7513298	7657127	1	p15.4	PPFIBP2	45.46	protein_coding		9800	1702.8	0.0859845	0.0111219	7.73106	1.06652e-14	3.32345e-13
3541	ENSG00000116260	quiescin sulfhydryl oxidase 1 [Source:HGNC Symbol;Acc:HGNC:9756]	chr1	180154869	180204030	1	q25.2	QSOX1	51.85	protein_coding		9276	14515	-0.0204365	0.00264388	-7.72973	1.07778e-14	3.35359e-13
9103	ENSG00000168743	nephronectin [Source:HGNC Symbol;Acc:HGNC:27405]	chr4	105894775	106004027	1	q24	NPNT	38.07	protein_coding		6111	25712.2	0.0736869	0.00953406	7.72881	1.08559e-14	3.37191e-13
7525	ENSG00000157119	kelch like family member 40 [Source:HGNC Symbol;Acc:HGNC:30372]	chr3	42685537	42692544	1	p22.1	KLHL40	58.46	protein_coding		2499	8772.7	0.0913145	0.011815	7.72866	1.08684e-14	3.37191e-13
15138	ENSG00000262061	RPH3AL antisense RNA 1 [Source:HGNC Symbol;Acc:HGNC:55345]	chr17	331205	333488	1	p13.3	RPH3AL-AS1	56.26	lncRNA		2284	3326.49	0.0243733	0.00315712	7.7201	1.16241e-14	3.60111e-13
6890	ENSG00000148834	glutathione S-transferase omega 1 [Source:HGNC Symbol;Acc:HGNC:13312]	chr10	104235356	104267459	1	q25.1	GSTO1	41.43	protein_coding		1691	18637.5	-0.0194171	0.00251537	-7.71938	1.16899e-14	3.61619e-13
8574	ENSG00000165609	nudix hydrolase 5 [Source:HGNC Symbol;Acc:HGNC:8052]	chr10	12165330	12196144	-1	p14	NUDT5	44.24	protein_coding		4964	15500.8	-0.0215712	0.00279499	-7.71782	1.18335e-14	3.65531e-13
1575	ENSG00000094804	cell division cycle 6 [Source:HGNC Symbol;Acc:HGNC:1744]	chr17	40287879	40304657	1	q21.2	CDC6	43.52	protein_coding		5311	2570.44	-0.0349707	0.00453132	-7.71755	1.1859e-14	3.65783e-13
14338	ENSG00000250551	MIR583 host gene [Source:HGNC Symbol;Acc:HGNC:53061]	chr5	96050115	96215519	1	q15	MIR583HG	38.23	lncRNA		704	146.139	-0.0442454	0.00573684	-7.71251	1.23368e-14	3.7997e-13
4142	ENSG00000123219	centromere protein K [Source:HGNC Symbol;Acc:HGNC:29479]	chr5	65517766	65563168	-1	q12.3	CENPK	37.27	protein_coding		4309	2496.65	-0.0669187	0.00868683	-7.70347	1.32425e-14	4.07275e-13
17020	novelGene_3652	NA	NA	NA	NA	NA	NA	NA	NA	NA	NA	NA	188.586	-0.0609654	0.00791707	-7.70049	1.35541e-14	4.16253e-13
5614	ENSG00000136938	acidic nuclear phosphoprotein 32 family member B [Source:HGNC Symbol;Acc:HGNC:16677]	chr9	97983341	98015943	1	q22.33	ANP32B	43.52	protein_coding		1870	22246.8	-0.0149583	0.00194281	-7.69934	1.36767e-14	4.19413e-13
15293	ENSG00000266028	SLIT-ROBO Rho GTPase activating protein 2 [Source:HGNC Symbol;Acc:HGNC:19751]	chr1	206203346	206464436	1	q32.1	SRGAP2	42.75	protein_coding		15609	7699.8	0.0180651	0.00234739	7.69583	1.4058e-14	4.30484e-13
1828	ENSG00000100479	DNA polymerase epsilon 2, accessory subunit [Source:HGNC Symbol;Acc:HGNC:9178]	chr14	49643555	49688422	-1	q21.3	POLE2	41.33	protein_coding		2955	457.533	-0.0624024	0.00811228	-7.69234	1.44472e-14	4.41763e-13
14241	ENSG00000248869	long intergenic non-protein coding RNA 2511 [Source:HGNC Symbol;Acc:HGNC:53500]	chr4	136795919	137212799	-1	q28.3	LINC02511	35.07	lncRNA		3389	265.512	0.0557066	0.0072427	7.69141	1.45517e-14	4.4432e-13
17376	novelGene_5585	NA	NA	NA	NA	NA	NA	NA	NA	NA	NA	NA	70.3139	0.114641	0.014935	7.67601	1.64121e-14	5.00404e-13
10801	ENSG00000183763	TRAF interacting protein [Source:HGNC Symbol;Acc:HGNC:30764]	chr3	49828601	49856574	-1	p21.31	TRAIP	49.84	protein_coding		3261	998.282	-0.0412781	0.00538057	-7.67169	1.69744e-14	5.16807e-13
4634	ENSG00000128805	Rho GTPase activating protein 22 [Source:HGNC Symbol;Acc:HGNC:30320]	chr10	48446036	48656265	-1	q11.23	ARHGAP22	47.75	protein_coding		6776	5589.19	-0.0233805	0.0030485	-7.66951	1.72659e-14	5.24929e-13
16488	ENSG00000287666	novel transcript	chr11	126121889	126128081	-1	q24.2		45.78	lncRNA		2852	244.887	0.0367563	0.00479286	7.66897	1.73388e-14	5.26391e-13
6934	ENSG00000149294	neural cell adhesion molecule 1 [Source:HGNC Symbol;Acc:HGNC:7656]	chr11	112961247	113278436	1	q23.2	NCAM1	41.71	protein_coding		12737	188829	0.0348976	0.00455072	7.66859	1.73901e-14	5.27194e-13
19301	novelGene_ENSG00000130598_AS	NA	NA	NA	NA	NA	NA	NA	NA	NA	NA	NA	2012.61	0.106025	0.013841	7.66025	1.85574e-14	5.61778e-13
1391	ENSG00000088448	ankyrin repeat domain 10 [Source:HGNC Symbol;Acc:HGNC:20265]	chr13	110878540	110915069	-1	q34	ANKRD10	40	protein_coding		4563	16120.3	0.0219269	0.00286303	7.65862	1.8794e-14	5.67996e-13
10881	ENSG00000184481	forkhead box O4 [Source:HGNC Symbol;Acc:HGNC:7139]	chrX	71095851	71103532	1	q13.1	FOXO4	52.88	protein_coding		3790	4476.2	0.0283278	0.00369889	7.65847	1.88163e-14	5.67996e-13
16789	novelGene_2171	NA	NA	NA	NA	NA	NA	NA	NA	NA	NA	NA	1133.07	0.116123	0.01518	7.64975	2.01371e-14	6.07002e-13
19416	novelGene_ENSG00000134716_AS	NA	NA	NA	NA	NA	NA	NA	NA	NA	NA	NA	129.851	0.127016	0.0166049	7.64928	2.02108e-14	6.08359e-13
2434	ENSG00000105509	hyaluronan synthase 1 [Source:HGNC Symbol;Acc:HGNC:4818]	chr19	51713112	51723991	-1	q13.41	HAS1	49.53	protein_coding		2238	2574.14	-0.0496158	0.00648772	-7.64766	2.04673e-14	6.15207e-13
5218	ENSG00000134243	sortilin 1 [Source:HGNC Symbol;Acc:HGNC:11186]	chr1	109309568	109397918	-1	p13.3	SORT1	42.26	protein_coding		9127	75273.5	0.023929	0.00312908	7.64732	2.05218e-14	6.15974e-13
15270	ENSG00000265491	ring finger protein 115 [Source:HGNC Symbol;Acc:HGNC:18154]	chr1	145738868	145824095	-1	q21.1	RNF115	41.92	protein_coding		11059	16801.2	0.0182566	0.00239005	7.63858	2.19627e-14	6.58292e-13
11213	ENSG00000187239	formin binding protein 1 [Source:HGNC Symbol;Acc:HGNC:17069]	chr9	129887187	130043194	-1	q34.11	FNBP1	43.76	protein_coding		6600	6425	0.0198187	0.00259826	7.62766	2.39048e-14	7.15493e-13
10252	ENSG00000178035	inosine monophosphate dehydrogenase 2 [Source:HGNC Symbol;Acc:HGNC:6053]	chr3	49024325	49029447	-1	p21.31	IMPDH2	53.39	protein_coding		5123	61404.4	-0.0185932	0.00243778	-7.62712	2.40056e-14	7.17498e-13
6103	ENSG00000140941	microtubule associated protein 1 light chain 3 beta [Source:HGNC Symbol;Acc:HGNC:13352]	chr16	87383953	87404779	1	q24.2	MAP1LC3B	47.5	protein_coding		5037	20334	0.0147851	0.00194026	7.62019	2.53309e-14	7.56042e-13
10373	ENSG00000179242	cadherin 4 [Source:HGNC Symbol;Acc:HGNC:1763]	chr20	61252261	61940617	1	q13.33	CDH4	51.8	protein_coding		7516	1768.14	-0.0327897	0.00431106	-7.60595	2.82827e-14	8.42961e-13
10656	ENSG00000182541	LIM domain kinase 2 [Source:HGNC Symbol;Acc:HGNC:6614]	chr22	31212239	31280080	1	q12.2	LIMK2	47.35	protein_coding		6170	11077.5	0.0221274	0.00291222	7.59814	3.00417e-14	8.9308e-13
11624	ENSG00000197061	H4 clustered histone 3 [Source:HGNC Symbol;Acc:HGNC:4787]	chr6	26103933	26104337	1	p22.2	H4C3	52.1	protein_coding		405	15901.2	-0.0506599	0.00666743	-7.59811	3.00485e-14	8.9308e-13
3338	ENSG00000114654	EF-hand and coiled-coil domain containing 1 [Source:HGNC Symbol;Acc:HGNC:25692]	chr3	129001304	129040742	1	q21.3	EFCC1	52.64	protein_coding		3273	70.7499	0.143098	0.0188382	7.59616	3.05057e-14	9.05402e-13
9272	ENSG00000169919	glucuronidase beta [Source:HGNC Symbol;Acc:HGNC:4696]	chr7	65960684	65982215	-1	q11.21	GUSB	51.96	protein_coding		3893	4396.13	-0.0237795	0.00313226	-7.59179	3.15519e-14	9.35144e-13
10509	ENSG00000180921	family with sequence similarity 83 member H [Source:HGNC Symbol;Acc:HGNC:24797]	chr8	143723933	143738234	-1	q24.3	FAM83H	64.47	protein_coding		6220	4688.16	0.101683	0.0134012	7.58762	3.25835e-14	9.64372e-13
7222	ENSG00000153044	centromere protein H [Source:HGNC Symbol;Acc:HGNC:17268]	chr5	69189574	69210357	1	q13.2	CENPH	42.62	protein_coding		2218	3202.25	-0.0464364	0.00612328	-7.58358	3.36151e-14	9.93519e-13
9462	ENSG00000171241	SHC binding and spindle associated 1 [Source:HGNC Symbol;Acc:HGNC:29547]	chr16	46578591	46621379	-1	q11.2	SHCBP1	39.22	protein_coding		6175	3068.35	-0.0677583	0.00893874	-7.5803	3.44756e-14	1.01753e-12
9767	ENSG00000173599	pyruvate carboxylase [Source:HGNC Symbol;Acc:HGNC:8636]	chr11	66848417	66958386	-1	q13.2	PC	51.93	protein_coding		7302	9447.42	0.0355438	0.00469262	7.5744	3.60788e-14	1.06337e-12
20710	novelGene_ENSG00000197061_AS	NA	NA	NA	NA	NA	NA	NA	NA	NA	NA	NA	15610.7	-0.0506034	0.00668333	-7.57158	3.68724e-14	1.08525e-12
10842	ENSG00000184182	ubiquitin conjugating enzyme E2 F (putative) [Source:HGNC Symbol;Acc:HGNC:12480]	chr2	237966827	238042782	1	q37.3	UBE2F	44.85	protein_coding		4238	17344.6	0.0155277	0.00205197	7.56721	3.81331e-14	1.12081e-12
13750	ENSG00000237626	novel transcript	chr9	89825964	90019549	1	q22.2		45.53	lncRNA		3520	125.158	0.100196	0.0132453	7.56469	3.88789e-14	1.14115e-12
10560	ENSG00000181585	transmembrane inner ear [Source:HGNC Symbol;Acc:HGNC:30800]	chr3	46694528	46710886	1	p21.31	TMIE	56.66	protein_coding		2159	120.418	0.162578	0.0215162	7.55605	4.1548e-14	1.2178e-12
11998	ENSG00000198901	protein regulator of cytokinesis 1 [Source:HGNC Symbol;Acc:HGNC:9341]	chr15	90966040	90995629	-1	q26.1	PRC1	45.15	protein_coding		5523	10157.9	-0.0613017	0.00811658	-7.55265	4.26486e-14	1.24736e-12
12048	ENSG00000203727	sterile alpha motif domain containing 5 [Source:HGNC Symbol;Acc:HGNC:21180]	chr6	147508690	147737547	1	q24.3	SAMD5	39.37	protein_coding		6557	1679.89	-0.045683	0.00604879	-7.55242	4.2724e-14	1.24736e-12
6875	ENSG00000148671	adipogenesis regulatory factor [Source:HGNC Symbol;Acc:HGNC:24043]	chr10	86968432	86983934	1	q23.2	ADIRF	49.56	protein_coding		758	6228.97	-0.0436172	0.00577528	-7.55239	4.27327e-14	1.24736e-12
17410	novelGene_5741	NA	NA	NA	NA	NA	NA	NA	NA	NA	NA	NA	920.178	0.122722	0.0162501	7.55205	4.28454e-14	1.24893e-12
19732	novelGene_ENSG00000145088_AS	NA	NA	NA	NA	NA	NA	NA	NA	NA	NA	NA	157.102	0.0449235	0.00595328	7.54601	4.48797e-14	1.30644e-12
16429	ENSG00000286864	novel transcript, antisense to LRRFIP1	chr2	237728569	237731131	-1	q37.3		45.03	lncRNA		1671	253.568	0.0447788	0.0059357	7.54398	4.55844e-14	1.32513e-12
4282	ENSG00000124743	kelch like family member 31 [Source:HGNC Symbol;Acc:HGNC:21353]	chr6	53647916	53665756	-1	p12.1	KLHL31	38.88	protein_coding		5776	10779.6	0.120531	0.0159872	7.53921	4.72826e-14	1.37262e-12
6334	ENSG00000143318	calsequestrin 1 [Source:HGNC Symbol;Acc:HGNC:1512]	chr1	160190575	160201886	1	q23.2	CASQ1	50.52	protein_coding		2157	1084.94	0.0768447	0.0102013	7.53281	4.96609e-14	1.43969e-12
17938	novelGene_8959	NA	NA	NA	NA	NA	NA	NA	NA	NA	NA	NA	218.578	0.107591	0.0142847	7.53187	5.00176e-14	1.44805e-12
7287	ENSG00000154027	adenylate kinase 5 [Source:HGNC Symbol;Acc:HGNC:365]	chr1	77282019	77559966	1	p31.1	AK5	39.61	protein_coding		6948	17093.5	-0.0251528	0.00334113	-7.52824	5.14279e-14	1.48685e-12
15928	ENSG00000276170	novel transcript, antisense to ARHGAP23	chr17	38450394	38452444	-1	q12		56.75	lncRNA		1248	565.301	0.0257654	0.00342457	7.5237	5.32455e-14	1.53731e-12
11761	ENSG00000197860	small glutamine rich tetratricopeptide repeat containing beta [Source:HGNC Symbol;Acc:HGNC:23567]	chr5	65665928	65723035	-1	q12.3	SGTB	39.79	protein_coding		5727	3845.84	0.0246488	0.00327707	7.52158	5.41173e-14	1.56036e-12
12689	ENSG00000221971	tetratricopeptide repeat domain 4 pseudogene 1 [Source:HGNC Symbol;Acc:HGNC:12395]	chr7	45999621	46000778	-1	p12.3	TTC4P1	46.11	processed_pseudogene		1158	1809.96	0.0522046	0.00694161	7.52054	5.45522e-14	1.57076e-12
16850	novelGene_2480	NA	NA	NA	NA	NA	NA	NA	NA	NA	NA	NA	57.6505	0.11731	0.0156077	7.51618	5.63996e-14	1.62175e-12
14985	ENSG00000260260	small nucleolar RNA host gene 19 [Source:HGNC Symbol;Acc:HGNC:49574]	chr16	2154797	2155358	-1	p13.3	SNHG19	54.09	lncRNA		342	7330.53	-0.0478082	0.00636207	-7.51457	5.70999e-14	1.63967e-12
1769	ENSG00000100292	heme oxygenase 1 [Source:HGNC Symbol;Acc:HGNC:5013]	chr22	35380361	35394214	1	q12.3	HMOX1	51.11	protein_coding		2306	11806.6	-0.0191045	0.0025428	-7.51316	5.7718e-14	1.65518e-12
8857	ENSG00000167272	POP5 homolog, ribonuclease P/MRP subunit [Source:HGNC Symbol;Acc:HGNC:17689]	chr12	120578764	120581402	-1	q24.31	POP5	48.65	protein_coding		2177	6931.67	-0.0098801	0.00131527	-7.51183	5.83069e-14	1.66981e-12
8424	ENSG00000164611	PTTG1 regulator of sister chromatid separation, securin [Source:HGNC Symbol;Acc:HGNC:9690]	chr5	160421855	160428739	1	q33.3	PTTG1	39.32	protein_coding		1975	22757.5	-0.0515452	0.00686442	-7.50904	5.95646e-14	1.70353e-12
19891	novelGene_ENSG00000154556_AS	NA	NA	NA	NA	NA	NA	NA	NA	NA	NA	NA	144.15	0.0538963	0.00717932	7.50716	6.04219e-14	1.72572e-12
14831	ENSG00000258667	HIF1A antisense RNA 3 [Source:HGNC Symbol;Acc:HGNC:54284]	chr14	61707564	61751099	-1	q23.2	HIF1A-AS3	37.03	lncRNA		1852	413.28	-0.0357959	0.00477188	-7.50142	6.31298e-14	1.80064e-12
619	ENSG00000060656	protein tyrosine phosphatase receptor type U [Source:HGNC Symbol;Acc:HGNC:9683]	chr1	29236516	29326813	1	p35.3	PTPRU	51.58	protein_coding		6682	8188.57	-0.034997	0.00466902	-7.49558	6.60065e-14	1.88017e-12
18858	novelGene_ENSG00000111245_AS	NA	NA	NA	NA	NA	NA	NA	NA	NA	NA	NA	367.297	0.0730303	0.00974579	7.49353	6.70477e-14	1.90726e-12
445	ENSG00000042493	capping actin protein, gelsolin like [Source:HGNC Symbol;Acc:HGNC:1474]	chr2	85394753	85418432	-1	p11.2	CAPG	51.32	protein_coding		2419	6957.65	-0.0297431	0.0039694	-7.4931	6.72667e-14	1.91093e-12
2035	ENSG00000101955	sushi repeat containing protein X-linked [Source:HGNC Symbol;Acc:HGNC:11309]	chrX	38149336	38220924	-1	p11.4	SRPX	41.48	protein_coding		1987	17779.5	-0.0248295	0.00331432	-7.49159	6.8042e-14	1.93037e-12
16795	novelGene_2177	NA	NA	NA	NA	NA	NA	NA	NA	NA	NA	NA	202.617	0.106416	0.0142109	7.48832	6.97597e-14	1.97646e-12
13677	ENSG00000236682	MAP3K2 divergent transcript [Source:HGNC Symbol;Acc:HGNC:54088]	chr2	127388184	127400580	1	q14.3	MAP3K2-DT	44.7	lncRNA		3254	1054.89	0.013164	0.00175829	7.48681	7.05702e-14	1.99676e-12
4490	ENSG00000126860	ecotropic viral integration site 2A [Source:HGNC Symbol;Acc:HGNC:3499]	chr17	31316410	31321749	-1	q11.2	EVI2A	32.83	protein_coding		3086	2505.16	-0.0526496	0.00703381	-7.48522	7.14258e-14	2.01828e-12
5585	ENSG00000136842	tropomodulin 1 [Source:HGNC Symbol;Acc:HGNC:11871]	chr9	97501180	97601743	1	q22.33	TMOD1	46.76	protein_coding		3676	11116.3	0.0930442	0.012445	7.47643	7.63691e-14	2.15509e-12
6953	ENSG00000149503	inner centromere protein [Source:HGNC Symbol;Acc:HGNC:6058]	chr11	62123998	62153169	1	q12.3	INCENP	53.86	protein_coding		4454	3344.23	-0.0356533	0.0047694	-7.47542	7.69572e-14	2.1688e-12
5023	ENSG00000132465	joining chain of multimeric IgA and IgM [Source:HGNC Symbol;Acc:HGNC:5713]	chr4	70655541	70681817	-1	q13.3	JCHAIN	37.02	protein_coding		1546	771.223	0.133071	0.0178141	7.46998	8.02083e-14	2.25743e-12
6210	ENSG00000141753	insulin like growth factor binding protein 4 [Source:HGNC Symbol;Acc:HGNC:5473]	chr17	40443450	40457725	1	q21.2	IGFBP4	53.02	protein_coding		2205	8903.5	-0.0238009	0.00318759	-7.46675	8.2199e-14	2.31039e-12
17383	novelGene_5611	NA	NA	NA	NA	NA	NA	NA	NA	NA	NA	NA	253.714	0.102848	0.0137956	7.45515	8.97676e-14	2.51979e-12
9321	ENSG00000170275	cartilage associated protein [Source:HGNC Symbol;Acc:HGNC:2379]	chr3	33114014	33147773	1	p22.3	CRTAP	44.25	protein_coding		6660	24145.5	-0.0187951	0.00252172	-7.45326	9.1061e-14	2.55271e-12
7919	ENSG00000161281	cytochrome c oxidase subunit 7A1 [Source:HGNC Symbol;Acc:HGNC:2287]	chr19	36150922	36152449	-1	q13.12	COX7A1	63.15	protein_coding		586	8054.85	0.0474481	0.00637072	7.44783	9.48884e-14	2.6565e-12
4581	ENSG00000128262	POM121 transmembrane nucleoporin like 9, pseudogene [Source:HGNC Symbol;Acc:HGNC:30080]	chr22	24251828	24265525	1	q11.23	POM121L9P	55.88	transcribed_unprocessed_pseudogene		5137	88.1509	0.155311	0.0208554	7.44705	9.54519e-14	2.66875e-12
19135	novelGene_ENSG00000123240_AS	NA	NA	NA	NA	NA	NA	NA	NA	NA	NA	NA	265.693	0.0324832	0.00436802	7.43661	1.03305e-13	2.88184e-12
10988	ENSG00000185361	TNF alpha induced protein 8 like 1 [Source:HGNC Symbol;Acc:HGNC:28279]	chr19	4639516	4655568	1	p13.3	TNFAIP8L1	55.56	protein_coding		6669	4497.21	-0.0192395	0.00258717	-7.43653	1.03364e-13	2.88184e-12
3076	ENSG00000111788	DEAD/H (Asp-Glu-Ala-Asp/His) box polypeptide like pseudogene	chr12	9277235	9313241	1	p13.31		48.72	unprocessed_pseudogene		3158	309.856	-0.0357865	0.00481235	-7.43638	1.03481e-13	2.88184e-12
19274	novelGene_ENSG00000129625_AS	NA	NA	NA	NA	NA	NA	NA	NA	NA	NA	NA	5449.27	0.0190808	0.00256664	7.43416	1.05235e-13	2.92685e-12
3523	ENSG00000116132	paired related homeobox 1 [Source:HGNC Symbol;Acc:HGNC:9142]	chr1	170662728	170739421	1	q24.2	PRRX1	39.17	protein_coding		8248	692.882	0.116694	0.0157155	7.42544	1.12407e-13	3.12223e-12
1103	ENSG00000078328	RNA binding fox-1 homolog 1 [Source:HGNC Symbol;Acc:HGNC:18222]	chr16	5239802	7713340	1	p13.3	RBFOX1	42.38	protein_coding		15742	12125	0.0230982	0.0031115	7.4235	1.14067e-13	3.1642e-12
3641	ENSG00000117266	cyclin dependent kinase 18 [Source:HGNC Symbol;Acc:HGNC:8751]	chr1	205504596	205532793	1	q32.1	CDK18	55.71	protein_coding		6830	19865.4	0.0597421	0.00805435	7.41737	1.19473e-13	3.30984e-12
1141	ENSG00000079691	capping protein regulator and myosin 1 linker 1 [Source:HGNC Symbol;Acc:HGNC:21581]	chr6	25279078	25620530	1	p22.2	CARMIL1	39.54	protein_coding		6853	1159.06	0.0348708	0.00470332	7.41409	1.22466e-13	3.38834e-12
7417	ENSG00000155846	PPARG coactivator 1 beta [Source:HGNC Symbol;Acc:HGNC:30022]	chr5	149730298	149855022	1	q32	PPARGC1B	49	protein_coding		12889	207.548	0.160634	0.0216804	7.40919	1.27077e-13	3.51132e-12
8241	ENSG00000163754	glycogenin 1 [Source:HGNC Symbol;Acc:HGNC:4699]	chr3	148991408	149031775	1	q24	GYG1	41.21	protein_coding		7551	9988.9	0.0136493	0.00184277	7.40691	1.29274e-13	3.56739e-12
1371	ENSG00000087586	aurora kinase A [Source:HGNC Symbol;Acc:HGNC:11393]	chr20	56369389	56392337	-1	q13.2	AURKA	42.93	protein_coding		2928	7046.1	-0.0539374	0.00728289	-7.40605	1.3012e-13	3.58608e-12
3923	ENSG00000120658	ecto-NOX disulfide-thiol exchanger 1 [Source:HGNC Symbol;Acc:HGNC:25474]	chr13	43213518	43786908	-1	q14.11	ENOX1	39.04	protein_coding		3101	989.329	0.0236595	0.00319494	7.4053	1.30855e-13	3.60164e-12
2875	ENSG00000109685	nuclear receptor binding SET domain protein 2 [Source:HGNC Symbol;Acc:HGNC:12766]	chr4	1871393	1982207	1	p16.3	NSD2	47.15	protein_coding		20352	12407.2	-0.0273567	0.00369716	-7.39938	1.3682e-13	3.76094e-12
4648	ENSG00000128965	ChaC glutathione specific gamma-glutamylcyclotransferase 1 [Source:HGNC Symbol;Acc:HGNC:28680]	chr15	40952962	40956512	1	q15.1	CHAC1	57.9	protein_coding		2051	3104.3	0.051364	0.00694221	7.3988	1.37422e-13	3.77262e-12
5797	ENSG00000138166	dual specificity phosphatase 5 [Source:HGNC Symbol;Acc:HGNC:3071]	chr10	110497907	110511533	1	q25.2	DUSP5	49.03	protein_coding		2535	2313.45	-0.0202036	0.00273172	-7.39591	1.40443e-13	3.85056e-12
9881	ENSG00000174669	solute carrier family 29 member 2 [Source:HGNC Symbol;Acc:HGNC:11004]	chr11	66362521	66372214	-1	q13.2	SLC29A2	58.27	protein_coding		2720	642.758	0.0549904	0.00743593	7.39522	1.4117e-13	3.86552e-12
4338	ENSG00000125450	nucleoporin 85 [Source:HGNC Symbol;Acc:HGNC:8734]	chr17	75205659	75235758	1	q25.1	NUP85	48.14	protein_coding		5193	8968.8	-0.0129662	0.00175408	-7.39203	1.446e-13	3.95431e-12
13647	ENSG00000236345	S-phase cancer associated transcript 8 [Source:HGNC Symbol;Acc:HGNC:40967]	chr6	63806836	63822642	1	q12	SCAT8	37.19	lncRNA		1454	1919.69	0.0818411	0.0111052	7.36964	1.71086e-13	4.6726e-12
11170	ENSG00000186787	spindlin family member 2B [Source:HGNC Symbol;Acc:HGNC:33147]	chrX	57118551	57121548	-1	p11.21	SPIN2B	51.43	protein_coding		1479	2775.13	0.0130886	0.00177632	7.36835	1.72755e-13	4.71212e-12
15342	ENSG00000267060	prostaglandin E synthase 3 like [Source:HGNC Symbol;Acc:HGNC:43943]	chr17	42968088	42980433	-1	q21.31	PTGES3L	49.88	protein_coding		2856	5127.71	0.043773	0.0059452	7.36274	1.80174e-13	4.90817e-12
6062	ENSG00000140474	unc-51 like kinase 3 [Source:HGNC Symbol;Acc:HGNC:19703]	chr15	74836118	74843346	-1	q24.1	ULK3	59.88	protein_coding		3514	5599.17	0.0252985	0.00343836	7.35773	1.8706e-13	5.08923e-12
12616	ENSG00000216285	phosphoglycerate mutase 1 (brain) (PGAM1) pseudogene	chr12	104030779	104031543	1	q23.3		56.21	processed_pseudogene		765	20192.7	-0.0129205	0.00175751	-7.3516	1.95849e-13	5.32152e-12
2551	ENSG00000106268	nudix hydrolase 1 [Source:HGNC Symbol;Acc:HGNC:8048]	chr7	2242226	2251146	1	p22.3	NUDT1	56.76	protein_coding		2089	7032.61	-0.0264643	0.00360217	-7.34677	2.03055e-13	5.51028e-12
185	ENSG00000010404	iduronate 2-sulfatase [Source:HGNC Symbol;Acc:HGNC:5389]	chrX	149476988	149521096	-1	q28	IDS	45.34	protein_coding		9294	12574.5	0.0211913	0.00288763	7.33866	2.15743e-13	5.8471e-12
8757	ENSG00000166634	serpin family B member 12 [Source:HGNC Symbol;Acc:HGNC:14220]	chr18	63542369	63569329	1	q21.33	SERPINB12	39.65	protein_coding		4037	824.395	0.0898174	0.0122394	7.33839	2.1618e-13	5.85148e-12
9338	ENSG00000170379	TRPM8 channel associated factor 2 [Source:HGNC Symbol;Acc:HGNC:26878]	chr7	143620952	143730410	1	q35	TCAF2	41.82	protein_coding		6410	1260.58	-0.0200706	0.00273611	-7.33547	2.20951e-13	5.973e-12
5726	ENSG00000137809	integrin subunit alpha 11 [Source:HGNC Symbol;Acc:HGNC:6136]	chr15	68296532	68432163	-1	q23	ITGA11	49.23	protein_coding		10866	28889.3	0.0341602	0.00465709	7.33509	2.21567e-13	5.98204e-12
13884	ENSG00000240583	aquaporin 1 (Colton blood group) [Source:HGNC Symbol;Acc:HGNC:633]	chr7	30911853	30925517	1	p14.3	AQP1	56.37	protein_coding		3261	1257.71	0.0860156	0.0117273	7.33464	2.22322e-13	5.99478e-12
11678	ENSG00000197380	dishevelled binding antagonist of beta catenin 3 [Source:HGNC Symbol;Acc:HGNC:30745]	chr19	46647551	46661182	-1	q13.32	DACT3	54.78	protein_coding		5466	489.649	0.0260271	0.00355055	7.33043	2.29408e-13	6.17801e-12
9714	ENSG00000173207	CDC28 protein kinase regulatory subunit 1B [Source:HGNC Symbol;Acc:HGNC:19083]	chr1	154974653	154979251	1	q21.3	CKS1B	44.4	protein_coding		2340	18366.6	-0.0426366	0.00581681	-7.32989	2.30334e-13	6.19507e-12
3271	ENSG00000113739	stanniocalcin 2 [Source:HGNC Symbol;Acc:HGNC:11374]	chr5	173314723	173328447	-1	q35.2	STC2	50.41	protein_coding		5062	64150.2	-0.0190493	0.00260003	-7.32657	2.36126e-13	6.33533e-12
19220	novelGene_ENSG00000126878_AS	NA	NA	NA	NA	NA	NA	NA	NA	NA	NA	NA	265.371	0.109358	0.0149263	7.32655	2.36146e-13	6.33533e-12
6074	ENSG00000140557	ST8 alpha-N-acetyl-neuraminide alpha-2,8-sialyltransferase 2 [Source:HGNC Symbol;Acc:HGNC:10870]	chr15	92393881	92468728	1	q26.1	ST8SIA2	47.98	protein_coding		5850	14469.3	0.0244828	0.00334279	7.32405	2.40603e-13	6.44676e-12
15612	ENSG00000271334	long intergenic non-protein coding RNA 2104 [Source:HGNC Symbol;Acc:HGNC:52959]	chr5	39520398	39524726	1	p13.1	LINC02104	37.61	lncRNA		650	243.15	-0.0421369	0.0057556	-7.32103	2.46084e-13	6.5853e-12
12579	ENSG00000215190	long intergenic non-protein coding RNA 680 [Source:HGNC Symbol;Acc:HGNC:44417]	chr6	57946074	57961501	-1	p11.2	LINC00680	45.68	transcribed_unprocessed_pseudogene		2969	3689.1	-0.0193063	0.00263768	-7.31941	2.49066e-13	6.65672e-12
13862	ENSG00000240065	proteasome 20S subunit beta 9 [Source:HGNC Symbol;Acc:HGNC:9546]	chr6	32844136	32859851	1	p21.32	PSMB9	50.17	protein_coding		3338	2403.36	-0.0305139	0.00417035	-7.31686	2.53837e-13	6.77569e-12
4697	ENSG00000129521	egl-9 family hypoxia inducible factor 3 [Source:HGNC Symbol;Acc:HGNC:14661]	chr14	33924227	34462774	-1	q13.1	EGLN3	41.68	protein_coding		7363	35605.4	0.041932	0.00573227	7.31508	2.57237e-13	6.85244e-12
20265	novelGene_ENSG00000168610_AS	NA	NA	NA	NA	NA	NA	NA	NA	NA	NA	NA	5747.67	0.0189267	0.00258737	7.31501	2.57358e-13	6.85244e-12
4307	ENSG00000125144	metallothionein 1G [Source:HGNC Symbol;Acc:HGNC:7399]	chr16	56666730	56668065	-1	q13	MT1G	54.12	protein_coding		751	119.377	-0.0683342	0.00934391	-7.31323	2.60789e-13	6.9351e-12
11179	ENSG00000186854	TraB domain containing 2A [Source:HGNC Symbol;Acc:HGNC:27013]	chr2	84821650	84907008	-1	p11.2	TRABD2A	45.98	protein_coding		8771	376.149	-0.0200604	0.00274359	-7.31171	2.63755e-13	7.00518e-12
17633	novelGene_7109	NA	NA	NA	NA	NA	NA	NA	NA	NA	NA	NA	366.414	0.0368153	0.00503704	7.30892	2.69295e-13	7.13944e-12
14130	ENSG00000245750	downregulated RNA in cancer, inhibitor of cell invasion and migration [Source:HGNC Symbol;Acc:HGNC:27082]	chr15	69462921	69843120	1	q23	DRAIC	46.45	lncRNA		31253	725.85	0.0788163	0.0107837	7.30883	2.69483e-13	7.13944e-12
10351	ENSG00000179057	immunoglobulin superfamily member 22 [Source:HGNC Symbol;Acc:HGNC:26750]	chr11	18704312	18726230	-1	p15.1	IGSF22	50.45	protein_coding		4834	6278.18	0.139046	0.0190341	7.3051	2.77058e-13	7.33099e-12
17030	novelGene_3690	NA	NA	NA	NA	NA	NA	NA	NA	NA	NA	NA	219.819	0.141314	0.0193532	7.30183	2.83879e-13	7.50212e-12
21382	novelGene_ENSG00000270780_AS	NA	NA	NA	NA	NA	NA	NA	NA	NA	NA	NA	86.6571	0.0828073	0.011344	7.29967	2.88464e-13	7.61381e-12
921	ENSG00000072135	protein tyrosine phosphatase non-receptor type 18 [Source:HGNC Symbol;Acc:HGNC:9649]	chr2	130356045	130375405	1	q21.1	PTPN18	47.6	protein_coding		5732	3975.58	-0.0183829	0.00251932	-7.29677	2.94756e-13	7.76463e-12
5622	ENSG00000136997	MYC proto-oncogene, bHLH transcription factor [Source:HGNC Symbol;Acc:HGNC:7553]	chr8	127735434	127742951	1	q24.21	MYC	51.53	protein_coding		4584	7512.11	-0.0143205	0.00196261	-7.2967	2.9491e-13	7.76463e-12
16270	ENSG00000285184	novel transcript	chr1	150045660	150067701	-1	q21.2		39.14	lncRNA		3586	516.627	0.0216825	0.00297233	7.29476	2.99189e-13	7.86753e-12
11506	ENSG00000196465	myosin light chain 6B [Source:HGNC Symbol;Acc:HGNC:29823]	chr12	56152256	56159647	1	q13.2	MYL6B	53.91	protein_coding		3259	443655	0.0553679	0.00759343	7.29156	3.06396e-13	8.04706e-12
18971	novelGene_ENSG00000115641_AS	NA	NA	NA	NA	NA	NA	NA	NA	NA	NA	NA	4693.12	-0.0225451	0.00309574	-7.28262	3.2739e-13	8.58781e-12
2253	ENSG00000104147	Opa interacting protein 5 [Source:HGNC Symbol;Acc:HGNC:20300]	chr15	41309273	41332591	-1	q15.1	OIP5	45.43	protein_coding		1201	1203.77	-0.0515734	0.00708237	-7.28194	3.29052e-13	8.62076e-12
2074	ENSG00000102359	sushi repeat containing protein X-linked 2 [Source:HGNC Symbol;Acc:HGNC:30668]	chrX	100644195	100675788	1	q22.1	SRPX2	43.59	protein_coding		7707	14644.3	0.0130538	0.00179305	7.28023	3.33261e-13	8.72026e-12
8162	ENSG00000163380	leiomodin 3 [Source:HGNC Symbol;Acc:HGNC:6649]	chr3	69106065	69123032	-1	p14.1	LMOD3	40.23	protein_coding		5083	16229.5	0.0672033	0.00923761	7.27497	3.46504e-13	9.05561e-12
5411	ENSG00000135678	carboxypeptidase M [Source:HGNC Symbol;Acc:HGNC:2311]	chr12	68842197	68971570	-1	q15	CPM	41.46	protein_coding		7535	1923.16	-0.0508197	0.00698603	-7.27448	3.47769e-13	9.07749e-12
4545	ENSG00000127743	interleukin 17B [Source:HGNC Symbol;Acc:HGNC:5982]	chr5	149371324	149404202	-1	q32	IL17B	48.59	protein_coding		1227	1454.85	0.115545	0.0158886	7.27218	3.5372e-13	9.2215e-12
10660	ENSG00000182568	SATB homeobox 1 [Source:HGNC Symbol;Acc:HGNC:10541]	chr3	18345377	18445588	-1	p24.3	SATB1	36.42	protein_coding		13419	1022.43	0.03436	0.00472617	7.27015	3.59094e-13	9.35011e-12
2034	ENSG00000101945	suppressor of variegation 3-9 homolog 1 [Source:HGNC Symbol;Acc:HGNC:11479]	chrX	48695554	48709016	1	p11.23	SUV39H1	54.34	protein_coding		3233	2656.36	-0.0274613	0.00377879	-7.26722	3.66962e-13	9.54326e-12
16728	novelGene_192	NA	NA	NA	NA	NA	NA	NA	NA	NA	NA	NA	240.922	0.0207011	0.00284954	7.26472	3.73801e-13	9.70922e-12
21550	novelGene_ENSG00000285641_AS	NA	NA	NA	NA	NA	NA	NA	NA	NA	NA	NA	20109.4	-0.0155436	0.00214109	-7.25966	3.88065e-13	1.00674e-11
11792	ENSG00000197989	small nucleolar RNA host gene 12 [Source:HGNC Symbol;Acc:HGNC:30062]	chr1	28578538	28583132	-1	p35.3	SNHG12	50.99	lncRNA		4266	2070.41	-0.0180559	0.00248843	-7.25593	3.98898e-13	1.03358e-11
20960	novelGene_ENSG00000226985_AS	NA	NA	NA	NA	NA	NA	NA	NA	NA	NA	NA	242.345	0.0677731	0.00934242	7.25435	4.0361e-13	1.04451e-11
8491	ENSG00000164976	myogenesis regulating glycosidase (putative) [Source:HGNC Symbol;Acc:HGNC:19918]	chr9	34366666	34376898	-1	p13.3	MYORG	53.92	protein_coding		6447	1544.23	0.0298117	0.00410981	7.25378	4.05287e-13	1.04758e-11
5355	ENSG00000135318	5'-nucleotidase ecto [Source:HGNC Symbol;Acc:HGNC:8021]	chr6	85449584	85495791	1	q14.3	NT5E	43.07	protein_coding		4533	15046.7	-0.0544802	0.00751678	-7.24782	4.23548e-13	1.09344e-11
3052	ENSG00000111665	cell division cycle associated 3 [Source:HGNC Symbol;Acc:HGNC:14624]	chr12	6844793	6851292	-1	p13.31	CDCA3	51.6	protein_coding		4879	5503.42	-0.0641039	0.00884665	-7.24612	4.2888e-13	1.10586e-11
20386	novelGene_ENSG00000173662_AS	NA	NA	NA	NA	NA	NA	NA	NA	NA	NA	NA	554.72	0.0390907	0.00539518	7.24548	4.30914e-13	1.10976e-11
1625	ENSG00000099194	stearoyl-CoA desaturase [Source:HGNC Symbol;Acc:HGNC:10571]	chr10	100347233	100364826	1	q24.31	SCD	46.86	protein_coding		5245	144403	0.0427938	0.00590681	7.24483	4.32992e-13	1.11376e-11
2969	ENSG00000110811	prolyl 3-hydroxylase 3 [Source:HGNC Symbol;Acc:HGNC:19318]	chr12	6828407	6839847	1	p13.31	P3H3	56.25	protein_coding		4600	3936.17	-0.0252155	0.0034813	-7.24312	4.38472e-13	1.12649e-11
20788	novelGene_ENSG00000203739_AS	NA	NA	NA	NA	NA	NA	NA	NA	NA	NA	NA	93.8217	0.0609044	0.00841364	7.23876	4.52798e-13	1.16084e-11
9010	ENSG00000168077	scavenger receptor class A member 3 [Source:HGNC Symbol;Acc:HGNC:19000]	chr8	27633868	27676776	1	p21.1	SCARA3	50.25	protein_coding		4029	1133.25	-0.0422665	0.00583907	-7.23856	4.53477e-13	1.16084e-11
5069	ENSG00000132781	mutY DNA glycosylase [Source:HGNC Symbol;Acc:HGNC:7527]	chr1	45329163	45340893	-1	p34.1	MUTYH	51.04	protein_coding		5811	2428.25	-0.0186219	0.0025726	-7.23856	4.53481e-13	1.16084e-11
20515	novelGene_ENSG00000180999_AS	NA	NA	NA	NA	NA	NA	NA	NA	NA	NA	NA	2953.23	0.0748227	0.0103376	7.23795	4.55528e-13	1.16467e-11
623	ENSG00000060762	mitochondrial pyruvate carrier 1 [Source:HGNC Symbol;Acc:HGNC:21606]	chr6	166364919	166383013	-1	q27	MPC1	38.93	protein_coding		1546	22343.3	0.0266097	0.00367834	7.23414	4.68483e-13	1.19635e-11
2105	ENSG00000102802	mesenteric estrogen dependent adipogenesis [Source:HGNC Symbol;Acc:HGNC:25926]	chr13	30906271	30925572	1	q12.3	MEDAG	45.46	protein_coding		2294	365.478	-0.0411941	0.00569696	-7.23089	4.79826e-13	1.22385e-11
12071	ENSG00000204054	long intergenic non-protein coding RNA 963 [Source:HGNC Symbol;Acc:HGNC:48716]	chr9	129476946	129513687	1	q34.11	LINC00963	54.99	lncRNA		14066	5154.24	0.00975221	0.00134884	7.23009	4.82664e-13	1.2296e-11
88	ENSG00000006118	transmembrane protein 132A [Source:HGNC Symbol;Acc:HGNC:31092]	chr11	60924460	60937159	1	q12.2	TMEM132A	58.71	protein_coding		7274	13821.5	0.0279941	0.00387547	7.2234	5.07054e-13	1.29019e-11
10716	ENSG00000183048	solute carrier family 25 member 10 [Source:HGNC Symbol;Acc:HGNC:10980]	chr17	81712236	81721016	1	q25.3	SLC25A10	63.39	protein_coding		2621	1260.78	-0.0244874	0.00339248	-7.21816	5.26968e-13	1.33866e-11
15052	ENSG00000261040	WAP four-disulfide core domain 21, pseudogene [Source:HGNC Symbol;Acc:HGNC:50357]	chr17	60083566	60091885	-1	q23.1	WFDC21P	44.05	transcribed_unitary_pseudogene		1099	4713.04	0.0258446	0.00358055	7.21806	5.27363e-13	1.33866e-11
12797	ENSG00000224614	TNK2 antisense RNA 1 [Source:HGNC Symbol;Acc:HGNC:49093]	chr3	195908076	195913986	1	q29	TNK2-AS1	59.4	lncRNA		2838	243.314	0.104529	0.0144871	7.21529	5.38197e-13	1.36453e-11
5042	ENSG00000132589	flotillin 2 [Source:HGNC Symbol;Acc:HGNC:3758]	chr17	28879335	28897733	-1	q11.2	FLOT2	54.43	protein_coding		3390	12496.3	0.0128047	0.00177553	7.21176	5.52319e-13	1.39866e-11
10078	ENSG00000176463	solute carrier organic anion transporter family member 3A1 [Source:HGNC Symbol;Acc:HGNC:10952]	chr15	91853708	92172435	1	q26.1	SLCO3A1	45.12	protein_coding		9422	1231.24	0.0315329	0.00437515	7.20728	5.70822e-13	1.44379e-11
7816	ENSG00000160298	chromosome 21 open reading frame 58 [Source:HGNC Symbol;Acc:HGNC:1300]	chr21	46300181	46323875	-1	q22.3	C21orf58	52.19	protein_coding		5315	2021.36	-0.0383786	0.00532629	-7.20551	5.78261e-13	1.46087e-11
3010	ENSG00000111247	RAD51 associated protein 1 [Source:HGNC Symbol;Acc:HGNC:16956]	chr12	4538798	4560047	1	p13.32	RAD51AP1	36.4	protein_coding		2557	1245.99	-0.0738105	0.0102452	-7.2044	5.83017e-13	1.47113e-11
20506	novelGene_ENSG00000180209_AS	NA	NA	NA	NA	NA	NA	NA	NA	NA	NA	NA	143225	0.0837734	0.0116317	7.20216	5.92664e-13	1.4937e-11
6402	ENSG00000143622	Ras like without CAAX 1 [Source:HGNC Symbol;Acc:HGNC:10023]	chr1	155897808	155911404	-1	q22	RIT1	43.8	protein_coding		4038	8609.84	0.018467	0.00256514	7.1992	6.05684e-13	1.5247e-11
7556	ENSG00000157510	actin filament associated protein 1 like 1 [Source:HGNC Symbol;Acc:HGNC:26714]	chr5	149271859	149343637	1	q32	AFAP1L1	46.21	protein_coding		6568	8371.68	0.0630434	0.00876324	7.19408	6.28843e-13	1.58112e-11
7937	ENSG00000161664	ankyrin repeat and SOCS box containing 16 [Source:HGNC Symbol;Acc:HGNC:19768]	chr17	44170447	44179084	1	q21.31	ASB16	54.16	protein_coding		2233	404.976	0.0215424	0.00299741	7.18701	6.62278e-13	1.66322e-11
5264	ENSG00000134574	damage specific DNA binding protein 2 [Source:HGNC Symbol;Acc:HGNC:2718]	chr11	47214465	47239217	1	p11.2	DDB2	47.15	protein_coding		4842	9341.72	-0.0227045	0.00315993	-7.18512	6.7146e-13	1.68428e-11
12156	ENSG00000204531	POU class 5 homeobox 1 [Source:HGNC Symbol;Acc:HGNC:9221]	chr6	31164337	31180731	-1	p21.33	POU5F1	52.24	protein_coding		2885	1222.61	-0.0252009	0.0035089	-7.18201	6.86964e-13	1.72114e-11
1839	ENSG00000100526	cyclin dependent kinase inhibitor 3 [Source:HGNC Symbol;Acc:HGNC:1791]	chr14	54396849	54420218	1	q22.2	CDKN3	40.35	protein_coding		1836	6455.16	-0.0654556	0.0091162	-7.18014	6.96399e-13	1.74272e-11
10342	ENSG00000178996	sorting nexin 18 [Source:HGNC Symbol;Acc:HGNC:19245]	chr5	54517759	54546586	1	q11.2	SNX18	42.68	protein_coding		6654	17703.7	0.0419355	0.00584069	7.17989	6.9767e-13	1.74385e-11
13731	ENSG00000237352	long intergenic non-protein coding RNA 1358 [Source:HGNC Symbol;Acc:HGNC:50589]	chr1	58933643	59240555	1	p32.1	LINC01358	42.22	lncRNA		8462	515.564	-0.0354636	0.00494125	-7.17705	7.12308e-13	1.77652e-11
6406	ENSG00000143632	actin alpha 1, skeletal muscle [Source:HGNC Symbol;Acc:HGNC:129]	chr1	229430365	229434104	-1	q42.13	ACTA1	60.51	protein_coding		2381	375683	0.093713	0.0130573	7.17703	7.12417e-13	1.77652e-11
3951	ENSG00000120820	glycosyltransferase 8 domain containing 2 [Source:HGNC Symbol;Acc:HGNC:24890]	chr12	103988987	104064183	-1	q23.3	GLT8D2	41.92	protein_coding		3268	1506.01	-0.0365159	0.0050917	-7.17166	7.40957e-13	1.84552e-11
15326	ENSG00000266964	FXYD domain containing ion transport regulator 1 [Source:HGNC Symbol;Acc:HGNC:4025]	chr19	35138824	35143109	1	q13.12	FXYD1	61.01	protein_coding		1910	4781.64	0.0681117	0.00949878	7.17057	7.46846e-13	1.85801e-11
20734	novelGene_ENSG00000197860_AS	NA	NA	NA	NA	NA	NA	NA	NA	NA	NA	NA	117.39	0.0429117	0.00598724	7.16719	7.65502e-13	1.90219e-11
5508	ENSG00000136235	glycoprotein nmb [Source:HGNC Symbol;Acc:HGNC:4462]	chr7	23235967	23275108	1	p15.3	GPNMB	41.79	protein_coding		5906	12326.1	0.0768858	0.0107306	7.16508	7.77389e-13	1.92871e-11
7193	ENSG00000152661	gap junction protein alpha 1 [Source:HGNC Symbol;Acc:HGNC:4274]	chr6	121435595	121449727	1	q22.31	GJA1	40.24	protein_coding		3395	2702.59	-0.0564415	0.00787742	-7.16498	7.77992e-13	1.92871e-11
522	ENSG00000051620	heme binding protein 2 [Source:HGNC Symbol;Acc:HGNC:15716]	chr6	138403531	138422197	1	q24.1	HEBP2	47.12	protein_coding		10352	3977.29	0.00964639	0.001347	7.16142	7.98485e-13	1.9772e-11
11096	ENSG00000186051	TAL bHLH transcription factor 2 [Source:HGNC Symbol;Acc:HGNC:11557]	chr9	105662457	105663124	1	q31.2	TAL2	51.2	protein_coding		668	398.866	0.111369	0.0155529	7.16068	8.02785e-13	1.98554e-11
17932	novelGene_8947	NA	NA	NA	NA	NA	NA	NA	NA	NA	NA	NA	101.541	-0.0328186	0.00458498	-7.15785	8.19494e-13	2.0245e-11
9062	ENSG00000168411	ring finger and WD repeat domain 3 [Source:HGNC Symbol;Acc:HGNC:25539]	chr16	74621399	74666877	-1	q23.1	RFWD3	43.53	protein_coding		6456	2984.77	-0.0288627	0.00403445	-7.15407	8.42407e-13	2.07869e-11
20614	novelGene_ENSG00000185739_AS	NA	NA	NA	NA	NA	NA	NA	NA	NA	NA	NA	136.004	0.102712	0.0143614	7.15191	8.55801e-13	2.10929e-11
8034	ENSG00000162551	alkaline phosphatase, biomineralization associated [Source:HGNC Symbol;Acc:HGNC:438]	chr1	21509397	21578410	1	p36.12	ALPL	51.62	protein_coding		2980	39713.9	-0.0202761	0.00283586	-7.14991	8.68351e-13	2.13774e-11
5574	ENSG00000136810	thioredoxin [Source:HGNC Symbol;Acc:HGNC:12435]	chr9	110243810	110256507	-1	q31.3	TXN	41.92	protein_coding		1010	72302.5	-0.0204661	0.00286479	-7.14399	9.06601e-13	2.22931e-11
5285	ENSG00000134779	tubulin polyglutamylase complex subunit 2 [Source:HGNC Symbol;Acc:HGNC:24561]	chr18	36777647	36829216	-1	q12.2	TPGS2	42.82	protein_coding		10569	14039.8	-0.0203127	0.00284414	-7.14195	9.20178e-13	2.26008e-11
9718	ENSG00000173218	VANGL planar cell polarity protein 1 [Source:HGNC Symbol;Acc:HGNC:15512]	chr1	115641970	115698224	1	p13.1	VANGL1	45.32	protein_coding		9045	3228.53	-0.0213765	0.0029946	-7.13834	9.44616e-13	2.31742e-11
245	ENSG00000013523	angel homolog 1 [Source:HGNC Symbol;Acc:HGNC:19961]	chr14	76786009	76826246	-1	q24.3	ANGEL1	44.47	protein_coding		6525	5102.77	0.0184848	0.00258959	7.13813	9.46109e-13	2.3184e-11
5193	ENSG00000134013	lysyl oxidase like 2 [Source:HGNC Symbol;Acc:HGNC:6666]	chr8	23296897	23425328	-1	p21.3	LOXL2	48.43	protein_coding		5985	34095.5	-0.0180999	0.00253686	-7.13476	9.69571e-13	2.37316e-11
5667	ENSG00000137309	high mobility group AT-hook 1 [Source:HGNC Symbol;Acc:HGNC:5010]	chr6	34236873	34246231	1	p21.31	HMGA1	57.83	protein_coding		2327	19039.8	-0.0362421	0.00508	-7.13426	9.73068e-13	2.37897e-11
11160	ENSG00000186642	phosphodiesterase 2A [Source:HGNC Symbol;Acc:HGNC:8777]	chr11	72576141	72674591	-1	q13.4	PDE2A	55.35	protein_coding		7182	2219.31	0.0783291	0.0109851	7.13047	1.00028e-12	2.44268e-11
723	ENSG00000065600	proton activated chloride channel 1 [Source:HGNC Symbol;Acc:HGNC:25593]	chr1	212363928	212414901	-1	q32.3	PACC1	44.57	protein_coding		2917	2111.76	0.0119125	0.00167122	7.12805	1.01801e-12	2.48313e-11
18041	novelGene_9580	NA	NA	NA	NA	NA	NA	NA	NA	NA	NA	NA	1205.48	0.0421449	0.00591976	7.11935	1.08436e-12	2.64194e-11
12768	ENSG00000224126	ubiquitin conjugating enzyme E2 S pseudogene 2 [Source:HGNC Symbol;Acc:HGNC:32196]	chr17	18677261	18677757	1	p11.2	UBE2SP2	64.79	processed_pseudogene		497	827.027	-0.027686	0.00389122	-7.115	1.11916e-12	2.72359e-11
14712	ENSG00000257219	lncRNA osteogenesis associated [Source:HGNC Symbol;Acc:HGNC:53336]	chr12	76259836	76305969	1	q21.2	LNCOG	42.2	lncRNA		2108	944.071	-0.0357344	0.00502796	-7.10714	1.18476e-12	2.87801e-11
14837	ENSG00000258725	PRC1 antisense RNA 1 [Source:HGNC Symbol;Acc:HGNC:48587]	chr15	90966340	90988625	1	q26.1	PRC1-AS1	44.84	lncRNA		4985	796.425	-0.0598905	0.00842689	-7.10707	1.18533e-12	2.87801e-11
4471	ENSG00000126709	interferon alpha inducible protein 6 [Source:HGNC Symbol;Acc:HGNC:4054]	chr1	27666064	27672212	-1	p35.3	IFI6	50.06	protein_coding		936	67132.5	0.0312023	0.00439047	7.10683	1.1874e-12	2.87976e-11
10596	ENSG00000182010	rhotekin 2 [Source:HGNC Symbol;Acc:HGNC:19364]	chr10	62183035	62268844	-1	q21.2	RTKN2	35.19	protein_coding		9793	1901.72	-0.0245968	0.00346338	-7.10195	1.23007e-12	2.97681e-11
3211	ENSG00000113070	heparin binding EGF like growth factor [Source:HGNC Symbol;Acc:HGNC:3059]	chr5	140332843	140346603	-1	q31.3	HBEGF	49.93	protein_coding		2990	2393.64	0.0465213	0.00655051	7.10193	1.23022e-12	2.97681e-11
1552	ENSG00000092470	WD repeat domain 76 [Source:HGNC Symbol;Acc:HGNC:25773]	chr15	43826980	43868412	1	q15.3	WDR76	41.85	protein_coding		4054	1314.56	-0.0517539	0.00729294	-7.09643	1.28017e-12	3.09412e-11
15760	ENSG00000272970	novel transcript	chr3	184712245	184740104	1	q27.1		45.09	lncRNA		3694	690.399	0.0268999	0.00379145	7.09489	1.29453e-12	3.12528e-11
4539	ENSG00000127586	chromosome transmission fidelity factor 18 [Source:HGNC Symbol;Acc:HGNC:18435]	chr16	788046	800737	1	p13.3	CHTF18	66.52	protein_coding		5916	1108.49	-0.0346544	0.00488628	-7.09219	1.3201e-12	3.1834e-11
4790	ENSG00000130528	histidine rich calcium binding protein [Source:HGNC Symbol;Acc:HGNC:5178]	chr19	49151198	49155396	-1	q13.33	HRC	57.8	protein_coding		2657	59069.2	0.0970113	0.0136805	7.09122	1.32933e-12	3.20201e-11
2166	ENSG00000103196	cysteine rich secretory protein LCCL domain containing 2 [Source:HGNC Symbol;Acc:HGNC:25248]	chr16	84819985	84920768	1	q24.1	CRISPLD2	50.35	protein_coding		7962	5358.97	-0.0265361	0.00374248	-7.09051	1.33617e-12	3.21483e-11
6448	ENSG00000143933	calmodulin 2 [Source:HGNC Symbol;Acc:HGNC:1445]	chr2	47160083	47176921	-1	p21	CALM2	40.15	protein_coding		7114	149105	-0.0371748	0.00524335	-7.08991	1.34203e-12	3.22528e-11
18420	novelGene_ENSG00000086967_AS	NA	NA	NA	NA	NA	NA	NA	NA	NA	NA	NA	113.884	0.100161	0.0141279	7.08962	1.34484e-12	3.22542e-11
7167	ENSG00000152380	family with sequence similarity 151 member B [Source:HGNC Symbol;Acc:HGNC:33716]	chr5	80487969	80542563	1	q14.1	FAM151B	38.99	protein_coding		3109	764.89	0.0269013	0.00379449	7.08959	1.34513e-12	3.22542e-11
21494	novelGene_ENSG00000281969_AS	NA	NA	NA	NA	NA	NA	NA	NA	NA	NA	NA	4793.25	-0.035309	0.00498123	-7.0884	1.35669e-12	3.24947e-11
12030	ENSG00000203288	TDRKH antisense RNA 1 [Source:HGNC Symbol;Acc:HGNC:40578]	chr1	151790804	151794402	1	q21.3	TDRKH-AS1	42.79	lncRNA		1141	266.771	0.029911	0.00422121	7.08587	1.3817e-12	3.30564e-11
1108	ENSG00000078487	zinc finger CW-type and PWWP domain containing 1 [Source:HGNC Symbol;Acc:HGNC:23486]	chr7	100400826	100428992	-1	q22.1	ZCWPW1	44.82	protein_coding		3318	1302.81	0.0124625	0.00175947	7.08308	1.40988e-12	3.36927e-11
9073	ENSG00000168496	flap structure-specific endonuclease 1 [Source:HGNC Symbol;Acc:HGNC:3650]	chr11	61792911	61797238	1	q12.2	FEN1	48.87	protein_coding		2198	9286.93	-0.026145	0.00369283	-7.07992	1.44237e-12	3.44302e-11
20969	novelGene_ENSG00000227877_AS	NA	NA	NA	NA	NA	NA	NA	NA	NA	NA	NA	1107.22	0.114269	0.016143	7.07857	1.45647e-12	3.47278e-11
4785	ENSG00000130513	growth differentiation factor 15 [Source:HGNC Symbol;Acc:HGNC:30142]	chr19	18374731	18389176	1	p13.11	GDF15	51.93	protein_coding		2087	2424.87	0.0289946	0.00409697	7.07709	1.47211e-12	3.50613e-11
9713	ENSG00000173198	cysteinyl leukotriene receptor 1 [Source:HGNC Symbol;Acc:HGNC:17451]	chrX	78271468	78327691	-1	q21.1	CYSLTR1	38.17	protein_coding		5567	358.831	0.0839616	0.0118707	7.07303	1.51585e-12	3.60625e-11
14017	ENSG00000243509	TNF receptor superfamily member 6b [Source:HGNC Symbol;Acc:HGNC:11921]	chr20	63696652	63698684	1	q13.33	TNFRSF6B	65.03	protein_coding		1140	788.748	-0.052248	0.00738938	-7.07068	1.54172e-12	3.6637e-11
7709	ENSG00000159208	circadian associated repressor of transcription [Source:HGNC Symbol;Acc:HGNC:25200]	chr1	150282543	150287093	1	q21.2	CIART	47.53	protein_coding		2849	316.954	-0.0302925	0.00428586	-7.06801	1.57168e-12	3.73071e-11
4232	ENSG00000124243	breast carcinoma amplified sequence 4 [Source:HGNC Symbol;Acc:HGNC:14367]	chr20	50794894	50877177	1	q13.13	BCAS4	51.04	protein_coding		2084	2335.91	0.0134764	0.00190704	7.06665	1.58718e-12	3.76329e-11
4985	ENSG00000132185	Fc receptor like A [Source:HGNC Symbol;Acc:HGNC:18504]	chr1	161706972	161714352	1	q23.3	FCRLA	46.05	protein_coding		3275	242.357	0.0519083	0.00734597	7.06623	1.59198e-12	3.77048e-11
6097	ENSG00000140854	katanin regulatory subunit B1 [Source:HGNC Symbol;Acc:HGNC:6217]	chr16	57735739	57757244	1	q21	KATNB1	56.58	protein_coding		4576	8170.08	0.0275119	0.00389676	7.06019	1.66281e-12	3.93383e-11
10114	ENSG00000176871	WD repeat and SOCS box containing 2 [Source:HGNC Symbol;Acc:HGNC:19222]	chr12	118032687	118062430	-1	q24.23	WSB2	46.41	protein_coding		4623	20579.3	0.0154318	0.00218874	7.05055	1.78208e-12	4.2113e-11
1401	ENSG00000088826	spermine oxidase [Source:HGNC Symbol;Acc:HGNC:15862]	chr20	4120980	4187747	1	p13	SMOX	49.87	protein_coding		2946	2883.97	-0.0166248	0.00236045	-7.04304	1.88084e-12	4.43975e-11
17099	novelGene_4074	NA	NA	NA	NA	NA	NA	NA	NA	NA	NA	NA	60.3398	0.0386959	0.00549571	7.04111	1.90715e-12	4.49685e-11
11110	ENSG00000186162	cell death inducing DFFA like effector c pseudogene 1 [Source:HGNC Symbol;Acc:HGNC:24230]	chr3	10014238	10026365	-1	p25.3	CIDECP1	47.2	transcribed_unprocessed_pseudogene		3017	4679.12	0.0176935	0.00251332	7.0399	1.92374e-12	4.53092e-11
8035	ENSG00000162552	Wnt family member 4 [Source:HGNC Symbol;Acc:HGNC:12783]	chr1	22117313	22143969	-1	p36.12	WNT4	57.71	protein_coding		4650	107.096	0.13911	0.0197738	7.03507	1.99164e-12	4.68565e-11
6534	ENSG00000144746	ADP ribosylation factor like GTPase 6 interacting protein 5 [Source:HGNC Symbol;Acc:HGNC:16937]	chr3	69084937	69106092	1	p14.1	ARL6IP5	42.48	protein_coding		2555	49362.8	0.0222999	0.00316996	7.03474	1.9964e-12	4.69165e-11
11011	ENSG00000185532	protein kinase cGMP-dependent 1 [Source:HGNC Symbol;Acc:HGNC:9414]	chr10	50990888	52298423	1	q11.23	PRKG1	36.51	protein_coding		12931	1121.32	0.0823488	0.0117063	7.03456	1.99888e-12	4.69229e-11
11505	ENSG00000196460	regulatory factor X8 [Source:HGNC Symbol;Acc:HGNC:37253]	chr2	101397359	101475112	-1	q11.2	RFX8	45.3	protein_coding		3265	423.235	-0.0632663	0.00899506	-7.03345	2.01495e-12	4.72478e-11
20743	novelGene_ENSG00000198125_AS	NA	NA	NA	NA	NA	NA	NA	NA	NA	NA	NA	887.002	0.0995287	0.0141538	7.03195	2.0367e-12	4.77051e-11
766	ENSG00000067057	phosphofructokinase, platelet [Source:HGNC Symbol;Acc:HGNC:8878]	chr10	3066333	3137718	1	p15.2	PFKP	51.45	protein_coding		7728	12949.3	-0.0249869	0.00355432	-7.02999	2.06544e-12	4.83249e-11
14145	ENSG00000246228	cancer susceptibility 8 [Source:HGNC Symbol;Acc:HGNC:45129]	chr8	127289817	127482139	-1	q24.21	CASC8	40.99	lncRNA		2342	73.2195	-0.0658704	0.00937167	-7.02868	2.08503e-12	4.87296e-11
13994	ENSG00000243130	pregnancy specific beta-1-glycoprotein 11 [Source:HGNC Symbol;Acc:HGNC:9516]	chr19	43007656	43026474	-1	q13.31	PSG11	43.2	protein_coding		4994	145.423	0.124352	0.0177051	7.02355	2.16296e-12	5.04952e-11
9485	ENSG00000171462	delta like non-canonical Notch ligand 2 [Source:HGNC Symbol;Acc:HGNC:21113]	chr6	43450352	43456632	-1	p21.1	DLK2	57.38	protein_coding		2236	502.172	-0.0264156	0.00376799	-7.01053	2.37416e-12	5.53234e-11
11994	ENSG00000198894	CLOCK interacting pacemaker [Source:HGNC Symbol;Acc:HGNC:20365]	chr14	77098126	77117287	1	q24.3	CIPC	42.97	protein_coding		5271	2801.63	0.0317083	0.00452299	7.01048	2.37499e-12	5.53234e-11
7467	ENSG00000156466	growth differentiation factor 6 [Source:HGNC Symbol;Acc:HGNC:4221]	chr8	96142333	96160806	-1	q22.1	GDF6	51.73	protein_coding		3712	1376.75	0.0337725	0.00481867	7.00868	2.40579e-12	5.59794e-11
14530	ENSG00000254636	age-related maculopathy susceptibility 2 [Source:HGNC Symbol;Acc:HGNC:32685]	chr10	122454653	122457352	1	q26.13	ARMS2	44.26	protein_coding		818	107.776	0.096019	0.0137092	7.004	2.48763e-12	5.78204e-11
5900	ENSG00000138829	fibrillin 2 [Source:HGNC Symbol;Acc:HGNC:3604]	chr5	128257909	128659185	-1	q23.3	FBN2	37.12	protein_coding		13218	3877.14	-0.0445122	0.00635676	-7.00234	2.51723e-12	5.84217e-11
4281	ENSG00000124733	male-enhanced antigen 1 [Source:HGNC Symbol;Acc:HGNC:6986]	chr6	43011143	43016868	-1	p21.1	MEA1	54.79	protein_coding		3017	25765.7	-0.0118373	0.0016905	-7.00224	2.51901e-12	5.84217e-11
10353	ENSG00000179088	chromosome 12 open reading frame 42 [Source:HGNC Symbol;Acc:HGNC:24729]	chr12	103237591	103495978	-1	q23.2	C12orf42	38.03	protein_coding		4866	219.403	0.099194	0.0141667	7.0019	2.52518e-12	5.85008e-11
528	ENSG00000052802	methylsterol monooxygenase 1 [Source:HGNC Symbol;Acc:HGNC:10545]	chr4	165327667	165343164	1	q32.3	MSMO1	37	protein_coding		2852	30971.6	0.0442134	0.00631628	6.99992	2.56103e-12	5.92668e-11
21215	novelGene_ENSG00000256817_AS	NA	NA	NA	NA	NA	NA	NA	NA	NA	NA	NA	450.126	0.123428	0.0176395	6.99723	2.61082e-12	6.03531e-11
4038	ENSG00000122034	general transcription factor IIIA [Source:HGNC Symbol;Acc:HGNC:4662]	chr13	27424619	27435823	1	q12.2	GTF3A	44.69	protein_coding		2926	36160.2	0.016317	0.00233302	6.99395	2.67252e-12	6.17121e-11
10781	ENSG00000183628	DiGeorge syndrome critical region gene 6 [Source:HGNC Symbol;Acc:HGNC:2846]	chr22	18906028	18914238	1	q11.21	DGCR6	59.31	protein_coding		5165	14563.7	0.0232479	0.00332604	6.98967	2.75532e-12	6.35406e-11
3269	ENSG00000113732	ATPase H+ transporting V0 subunit e1 [Source:HGNC Symbol;Acc:HGNC:863]	chr5	172983771	173035445	1	q35.1	ATP6V0E1	44.08	protein_coding		1609	57281.8	0.0145231	0.00207783	6.98955	2.75769e-12	6.35406e-11
9077	ENSG00000168509	hemojuvelin BMP co-receptor [Source:HGNC Symbol;Acc:HGNC:4887]	chr1	146017468	146036746	-1	q21.1	HJV	44.51	protein_coding		2418	9559.9	0.0706795	0.0101151	6.98751	2.79808e-12	6.44013e-11
3367	ENSG00000114923	solute carrier family 4 member 3 [Source:HGNC Symbol;Acc:HGNC:11029]	chr2	219627394	219641980	1	q35	SLC4A3	60.87	protein_coding		4952	2728.22	0.0401728	0.00575083	6.98557	2.83699e-12	6.52263e-11
18750	novelGene_ENSG00000107104_AS	NA	NA	NA	NA	NA	NA	NA	NA	NA	NA	NA	2166.42	0.0389417	0.00557777	6.98159	2.91866e-12	6.70312e-11
10732	ENSG00000183207	RuvB like AAA ATPase 2 [Source:HGNC Symbol;Acc:HGNC:10475]	chr19	48993562	49015970	1	q13.33	RUVBL2	52.99	protein_coding		3531	26702.3	-0.012907	0.00184931	-6.97934	2.96575e-12	6.80391e-11
17579	novelGene_6673	NA	NA	NA	NA	NA	NA	NA	NA	NA	NA	NA	1014.13	-0.0804629	0.0115416	-6.97153	3.13513e-12	7.18473e-11
15596	ENSG00000270780	ribosomal protein L13a (RPL13A) pseudogene	chr1	114001433	114002235	-1	p13.2		55.54	processed_pseudogene		565	394.105	0.069728	0.0100065	6.96825	3.20914e-12	7.34641e-11
380	ENSG00000033627	ATPase H+ transporting V0 subunit a1 [Source:HGNC Symbol;Acc:HGNC:865]	chr17	42458844	42522582	1	q21.2	ATP6V0A1	45.46	protein_coding		10926	10026.8	0.0182164	0.00261568	6.96432	3.29986e-12	7.54593e-11
16772	novelGene_2086	NA	NA	NA	NA	NA	NA	NA	NA	NA	NA	NA	173.023	0.0384999	0.00552854	6.96385	3.31109e-12	7.56346e-11
17937	novelGene_8958	NA	NA	NA	NA	NA	NA	NA	NA	NA	NA	NA	513.235	0.109838	0.0157766	6.96209	3.35267e-12	7.65022e-11
17957	novelGene_9020	NA	NA	NA	NA	NA	NA	NA	NA	NA	NA	NA	365.404	0.109861	0.0157841	6.96026	3.39641e-12	7.74171e-11
8191	ENSG00000163521	galactosidase beta 1 like [Source:HGNC Symbol;Acc:HGNC:28129]	chr2	219236598	219245478	-1	q35	GLB1L	49.59	protein_coding		3419	682.369	-0.0199536	0.00287156	-6.9487	3.68673e-12	8.39443e-11
19132	novelGene_ENSG00000123131_AS	NA	NA	NA	NA	NA	NA	NA	NA	NA	NA	NA	2325.96	-0.0186688	0.00268674	-6.94848	3.69232e-12	8.39815e-11
10722	ENSG00000183091	nebulin [Source:HGNC Symbol;Acc:HGNC:7720]	chr2	151485336	151734487	-1	q23.3	NEB	38.81	protein_coding		30567	30922.9	0.0714484	0.0102851	6.94681	3.73647e-12	8.48946e-11
18880	novelGene_ENSG00000112183_AS	NA	NA	NA	NA	NA	NA	NA	NA	NA	NA	NA	3747.98	0.0223396	0.00321716	6.94387	3.81489e-12	8.65837e-11
6359	ENSG00000143409	MINDY lysine 48 deubiquitinase 1 [Source:HGNC Symbol;Acc:HGNC:25648]	chr1	150996086	151008375	-1	q21.3	MINDY1	49.22	protein_coding		3823	2570.21	0.0174647	0.00251533	6.94329	3.83059e-12	8.68473e-11
8872	ENSG00000167393	protein phosphatase 2 regulatory subunit B''beta [Source:HGNC Symbol;Acc:HGNC:13417]	chrX	333933	386955	-1	p22.33	PPP2R3B	58.28	protein_coding		9045	12132.6	0.0378841	0.00545685	6.94248	3.85286e-12	8.72587e-11
7305	ENSG00000154229	protein kinase C alpha [Source:HGNC Symbol;Acc:HGNC:9393]	chr17	66302613	66810743	1	q24.2	PRKCA	43.87	protein_coding		11175	5599.05	-0.021529	0.00310227	-6.93975	3.92802e-12	8.88523e-11
13535	ENSG00000234779	BNC2 antisense RNA 1 [Source:HGNC Symbol;Acc:HGNC:53727]	chr9	16726814	16727524	1	p22.2	BNC2-AS1	61.04	lncRNA		428	196.338	-0.0292209	0.00421074	-6.93962	3.93159e-12	8.88523e-11
17860	novelGene_8451	NA	NA	NA	NA	NA	NA	NA	NA	NA	NA	NA	90.4398	-0.0383327	0.00552855	-6.9336	4.10268e-12	9.25543e-11
471	ENSG00000047648	Rho GTPase activating protein 6 [Source:HGNC Symbol;Acc:HGNC:676]	chrX	11117651	11665920	-1	p22.2	ARHGAP6	39.23	protein_coding		8893	2223.35	0.0201588	0.00290743	6.93355	4.10412e-12	9.25543e-11
14588	ENSG00000255129	novel transcript	chr11	113278250	113314482	-1	q23.2		43.52	lncRNA		1190	895.67	-0.0482578	0.00696549	-6.92813	4.26443e-12	9.60675e-11
8818	ENSG00000166997	canopy FGF signaling regulator 4 [Source:HGNC Symbol;Acc:HGNC:28631]	chr7	100119634	100125508	1	q22.1	CNPY4	50.57	protein_coding		2451	5584.46	-0.0157977	0.00228035	-6.92772	4.27664e-12	9.62404e-11
645	ENSG00000062822	DNA polymerase delta 1, catalytic subunit [Source:HGNC Symbol;Acc:HGNC:9175]	chr19	50384204	50418018	1	q13.33	POLD1	55.06	protein_coding		4934	2846.64	-0.021545	0.00311023	-6.92714	4.29431e-12	9.65355e-11
10170	ENSG00000177354	chromosome 10 open reading frame 71 [Source:HGNC Symbol;Acc:HGNC:26973]	chr10	49299170	49327492	1	q11.23	C10orf71	49.97	protein_coding		5439	881.078	0.112352	0.0162208	6.92639	4.31712e-12	9.69456e-11
20138	novelGene_ENSG00000165609_AS	NA	NA	NA	NA	NA	NA	NA	NA	NA	NA	NA	640.771	-0.021324	0.0030801	-6.92314	4.41744e-12	9.90936e-11
2868	ENSG00000109610	superoxide dismutase 3 [Source:HGNC Symbol;Acc:HGNC:11181]	chr4	24789912	24800842	1	p15.2	SOD3	49.34	protein_coding		2018	151.672	0.0953842	0.0137832	6.92035	4.5053e-12	1.00958e-10
12840	ENSG00000225096	novel transcript	chr6	57961438	58438364	1	p11.2		37.24	lncRNA		10016	824.113	-0.0274063	0.00396093	-6.91917	4.54294e-12	1.01694e-10
11261	ENSG00000187837	H1.2 linker histone, cluster member [Source:HGNC Symbol;Acc:HGNC:4716]	chr6	26055740	26056470	-1	p22.2	H1-2	56.36	protein_coding		731	7534.74	0.0267065	0.00386009	6.91862	4.56064e-12	1.01983e-10
6583	ENSG00000145362	ankyrin 2 [Source:HGNC Symbol;Acc:HGNC:493]	chr4	112818032	113384221	1	q25	ANK2	37.08	protein_coding		55130	4391.85	0.0335677	0.00485609	6.9125	4.76192e-12	1.06371e-10
17586	novelGene_6733	NA	NA	NA	NA	NA	NA	NA	NA	NA	NA	NA	53.1998	0.137602	0.0199093	6.91146	4.79702e-12	1.07043e-10
8170	ENSG00000163431	leiomodin 1 [Source:HGNC Symbol;Acc:HGNC:6647]	chr1	201896456	201946588	-1	q32.1	LMOD1	48.52	protein_coding		3967	2571.17	0.0406591	0.00588311	6.91116	4.80715e-12	1.07156e-10
3555	ENSG00000116478	histone deacetylase 1 [Source:HGNC Symbol;Acc:HGNC:4852]	chr1	32292083	32333635	1	p35.2	HDAC1	46.79	protein_coding		3966	8225.96	-0.017221	0.00249504	-6.90211	5.1235e-12	1.14088e-10
20752	novelGene_ENSG00000198336_AS	NA	NA	NA	NA	NA	NA	NA	NA	NA	NA	NA	39287.3	0.0766278	0.0111071	6.89897	5.23804e-12	1.16516e-10
1120	ENSG00000078967	ubiquitin conjugating enzyme E2 D4 (putative) [Source:HGNC Symbol;Acc:HGNC:21647]	chr7	43926436	43956136	1	p13	UBE2D4	45.79	protein_coding		4715	7706.07	0.020656	0.00299435	6.89832	5.26226e-12	1.16932e-10
19215	novelGene_ENSG00000126709_AS	NA	NA	NA	NA	NA	NA	NA	NA	NA	NA	NA	3311.8	0.0356721	0.00517383	6.89472	5.397e-12	1.19801e-10
10771	ENSG00000183576	SET domain containing 3, actin histidine methyltransferase [Source:HGNC Symbol;Acc:HGNC:20493]	chr14	99397748	99480889	-1	q32.2	SETD3	42.67	protein_coding		5186	10714.5	0.0211113	0.00306217	6.89423	5.41565e-12	1.20089e-10
9530	ENSG00000171819	angiopoietin like 7 [Source:HGNC Symbol;Acc:HGNC:24078]	chr1	11189355	11195981	1	p36.22	ANGPTL7	46.39	protein_coding		2224	1453.24	0.0926003	0.0134353	6.89234	5.48836e-12	1.21575e-10
16945	novelGene_3240	NA	NA	NA	NA	NA	NA	NA	NA	NA	NA	NA	259.142	0.0220004	0.00319278	6.89066	5.55338e-12	1.22887e-10
11578	ENSG00000196839	adenosine deaminase [Source:HGNC Symbol;Acc:HGNC:186]	chr20	44619522	44652233	-1	q13.12	ADA	53.46	protein_coding		2809	4564.46	-0.0306778	0.00445227	-6.89037	5.56462e-12	1.23007e-10
13091	ENSG00000228436	novel transcript	chr1	38859912	38965038	1	p34.3		44.66	lncRNA		2004	953.528	0.0224036	0.00325194	6.88932	5.60606e-12	1.23794e-10
1918	ENSG00000101003	GINS complex subunit 1 [Source:HGNC Symbol;Acc:HGNC:28980]	chr20	25407673	25452628	1	p11.21	GINS1	41.42	protein_coding		4130	1161.71	-0.0389862	0.0056609	-6.88693	5.70088e-12	1.25757e-10
12614	ENSG00000215910	chromosome 1 open reading frame 167 [Source:HGNC Symbol;Acc:HGNC:25262]	chr1	11761787	11789585	1	p36.22	C1orf167	55.19	protein_coding		6499	901.388	0.0718265	0.010431	6.88587	5.74371e-12	1.2657e-10
14	ENSG00000001630	cytochrome P450 family 51 subfamily A member 1 [Source:HGNC Symbol;Acc:HGNC:2649]	chr7	92112153	92134803	-1	q21.2	CYP51A1	38.25	protein_coding		3529	11167	0.0304367	0.00442326	6.88105	5.94119e-12	1.30786e-10
11876	ENSG00000198467	tropomyosin 2 [Source:HGNC Symbol;Acc:HGNC:12011]	chr9	35681992	35690056	-1	p13.3	TPM2	54.9	protein_coding		3183	1.45979e+06	0.0410067	0.00596797	6.87113	6.36953e-12	1.4007e-10
5939	ENSG00000139289	pleckstrin homology like domain family A member 1 [Source:HGNC Symbol;Acc:HGNC:8933]	chr12	76025447	76031776	-1	q21.2	PHLDA1	44.11	protein_coding		5913	9876.39	0.024174	0.0035186	6.87033	6.40515e-12	1.40708e-10
6527	ENSG00000144712	cullin associated and neddylation dissociated 2 (putative) [Source:HGNC Symbol;Acc:HGNC:30689]	chr3	12796472	12871916	1	p25.2	CAND2	50.87	protein_coding		5587	2777.47	0.0493204	0.00717901	6.87009	6.41632e-12	1.40807e-10
8849	ENSG00000167216	katanin catalytic subunit A1 like 2 [Source:HGNC Symbol;Acc:HGNC:25387]	chr18	46917492	47102243	1	q21.1	KATNAL2	43.99	protein_coding		5054	316.077	-0.0353967	0.00515691	-6.86393	6.69918e-12	1.46863e-10
3420	ENSG00000115306	spectrin beta, non-erythrocytic 1 [Source:HGNC Symbol;Acc:HGNC:11275]	chr2	54456317	54671446	1	p16.2	SPTBN1	42.78	protein_coding		18473	79066.9	0.0205429	0.0029931	6.86344	6.72229e-12	1.47218e-10
8270	ENSG00000163879	dynein axonemal light intermediate chain 1 [Source:HGNC Symbol;Acc:HGNC:14353]	chr1	37556919	37566857	1	p34.3	DNALI1	49.25	protein_coding		4456	4727.6	0.0130375	0.0019003	6.86077	6.84908e-12	1.4984e-10
17749	novelGene_7687	NA	NA	NA	NA	NA	NA	NA	NA	NA	NA	NA	88.9137	0.108106	0.0157622	6.85856	6.95569e-12	1.52015e-10
12792	ENSG00000224578	heterogeneous nuclear ribonucleoprotein A1 pseudogene 48 [Source:HGNC Symbol;Acc:HGNC:48778]	chr16	51553436	51647132	1	q12.1	HNRNPA1P48	40.9	protein_coding		1924	615.198	-0.0275123	0.00401312	-6.85559	7.10194e-12	1.55052e-10
18800	novelGene_ENSG00000108684_AS	NA	NA	NA	NA	NA	NA	NA	NA	NA	NA	NA	157.773	-0.0353698	0.00515951	-6.85527	7.11803e-12	1.55243e-10
20423	novelGene_ENSG00000175274_AS	NA	NA	NA	NA	NA	NA	NA	NA	NA	NA	NA	497.066	0.0378318	0.00551904	6.85479	7.1416e-12	1.55597e-10
11493	ENSG00000196420	S100 calcium binding protein A5 [Source:HGNC Symbol;Acc:HGNC:10495]	chr1	153537147	153541765	-1	q21.3	S100A5	52.52	protein_coding		784	360.282	-0.0242601	0.00354131	-6.85061	7.35338e-12	1.60021e-10
16894	novelGene_2749	NA	NA	NA	NA	NA	NA	NA	NA	NA	NA	NA	240.796	-0.0377401	0.00550911	-6.85049	7.35969e-12	1.60021e-10
6067	ENSG00000140525	FA complementation group I [Source:HGNC Symbol;Acc:HGNC:25568]	chr15	89243945	89317261	1	q26.1	FANCI	40.11	protein_coding		11853	2608.07	-0.0601958	0.00879144	-6.84709	7.53664e-12	1.637e-10
1138	ENSG00000079462	platelet activating factor acetylhydrolase 1b catalytic subunit 3 [Source:HGNC Symbol;Acc:HGNC:8576]	chr19	42297033	42303546	-1	q13.2	PAFAH1B3	53.73	protein_coding		1419	3871.15	-0.0202596	0.00295964	-6.84531	7.6308e-12	1.65576e-10
6054	ENSG00000140416	tropomyosin 1 [Source:HGNC Symbol;Acc:HGNC:12010]	chr15	63042632	63071915	1	q22.2	TPM1	45.06	protein_coding		13765	888919	0.040891	0.00597381	6.84504	7.6455e-12	1.65725e-10
5	ENSG00000000971	complement factor H [Source:HGNC Symbol;Acc:HGNC:4883]	chr1	196652043	196747504	1	q31.3	CFH	35.19	protein_coding		7980	9850.25	-0.0419929	0.00613618	-6.84349	7.72879e-12	1.6736e-10
4138	ENSG00000123179	EBP like [Source:HGNC Symbol;Acc:HGNC:18061]	chr13	49660674	49691486	-1	q14.2	EBPL	45.54	protein_coding		1560	839.167	-0.0283754	0.00414841	-6.84007	7.91518e-12	1.71221e-10
12394	ENSG00000213326	ribosomal protein S7 pseudogene 11 [Source:HGNC Symbol;Acc:HGNC:35841]	chr17	46721582	46722167	-1	q21.31	RPS7P11	47.78	processed_pseudogene		586	1943.28	-0.0147333	0.00215509	-6.83651	8.11471e-12	1.75359e-10
13901	ENSG00000240990	HOXA11 antisense RNA [Source:HGNC Symbol;Acc:HGNC:24957]	chr7	27184507	27189298	1	p15.2	HOXA11-AS	55.51	lncRNA		3128	1383.71	-0.0181183	0.00265175	-6.83259	8.33938e-12	1.80031e-10
6365	ENSG00000143434	semaphorin 6C [Source:HGNC Symbol;Acc:HGNC:10740]	chr1	151131685	151146664	-1	q21.3	SEMA6C	57.48	protein_coding		5809	4504.94	0.0358779	0.0052514	6.83206	8.37026e-12	1.80514e-10
5617	ENSG00000136943	cathepsin V [Source:HGNC Symbol;Acc:HGNC:2538]	chr9	97029677	97156556	-1	q22.33	CTSV	43.13	protein_coding		7329	3261.29	-0.047675	0.00697879	-6.83141	8.40825e-12	1.81149e-10
12907	ENSG00000225975	long intergenic non-protein coding RNA 1534 [Source:HGNC Symbol;Acc:HGNC:51281]	chr19	36682636	36687449	-1	q13.12	LINC01534	44.25	lncRNA		4117	818.739	0.0203674	0.00298244	6.82911	8.54411e-12	1.83889e-10
4895	ENSG00000131351	HAUS augmin like complex subunit 8 [Source:HGNC Symbol;Acc:HGNC:30532]	chr19	17049729	17075625	-1	p13.11	HAUS8	49.64	protein_coding		5533	1770.69	-0.0281545	0.00412371	-6.82747	8.64265e-12	1.85821e-10
14251	ENSG00000249042	novel transcript	chr5	80411231	80488095	-1	q14.1		37.81	lncRNA		8625	1414.44	0.0167168	0.00245118	6.81989	9.11111e-12	1.95695e-10
11850	ENSG00000198336	myosin light chain 4 [Source:HGNC Symbol;Acc:HGNC:7585]	chr17	47200446	47223679	1	q21.32	MYL4	45.91	protein_coding		1636	328604	0.0785363	0.0115164	6.81954	9.13319e-12	1.95971e-10
4757	ENSG00000130283	growth differentiation factor 1 [Source:HGNC Symbol;Acc:HGNC:4214]	chr19	18868545	18896158	-1	p13.11	GDF1	56.96	protein_coding		2579	540.912	0.0371414	0.00544722	6.81842	9.20487e-12	1.9731e-10
20055	novelGene_ENSG00000163050_AS_novelGene_ENSG00000288674_AS	NA	NA	NA	NA	NA	NA	NA	NA	NA	NA	NA	868.217	0.0372392	0.0054626	6.81712	9.2884e-12	1.98899e-10
1525	ENSG00000091651	origin recognition complex subunit 6 [Source:HGNC Symbol;Acc:HGNC:17151]	chr16	46689643	46698394	1	q11.2	ORC6	44.16	protein_coding		4309	1792.82	-0.0417861	0.00613212	-6.8143	9.47269e-12	2.02641e-10
1216	ENSG00000082641	nuclear factor, erythroid 2 like 1 [Source:HGNC Symbol;Acc:HGNC:7781]	chr17	48048329	48061545	1	q21.32	NFE2L1	54.26	protein_coding		5883	82005.1	0.0148725	0.00218339	6.81165	9.64861e-12	2.06197e-10
832	ENSG00000069011	paired like homeodomain 1 [Source:HGNC Symbol;Acc:HGNC:9004]	chr5	135027734	135034813	-1	q31.1	PITX1	59.39	protein_coding		3442	385.536	0.0268038	0.00393629	6.80942	9.79916e-12	2.09203e-10
1184	ENSG00000081248	calcium voltage-gated channel subunit alpha1 S [Source:HGNC Symbol;Acc:HGNC:1397]	chr1	201039512	201112451	-1	q32.1	CACNA1S	51.58	protein_coding		7266	16497.3	0.0738209	0.0108415	6.80908	9.82241e-12	2.09298e-10
8750	ENSG00000166578	IQ motif containing D [Source:HGNC Symbol;Acc:HGNC:25168]	chr12	113195441	113221094	-1	q24.13	IQCD	47.7	protein_coding		2460	512.3	0.0318084	0.00467147	6.80907	9.82332e-12	2.09298e-10
12895	ENSG00000225826	long intergenic non-protein coding RNA 626 [Source:HGNC Symbol;Acc:HGNC:44257]	chr1	168784012	168792886	1	q24.2	LINC00626	39.12	lncRNA		1532	261.66	-0.0419756	0.0061659	-6.8077	9.91696e-12	2.11081e-10
5844	ENSG00000138495	cytochrome c oxidase copper chaperone COX17 [Source:HGNC Symbol;Acc:HGNC:2264]	chr3	119654513	119677454	-1	q13.33	COX17	41.28	protein_coding		1911	24297.9	0.0150876	0.00221759	6.80359	1.02043e-11	2.16979e-10
6269	ENSG00000142627	EPH receptor A2 [Source:HGNC Symbol;Acc:HGNC:3386]	chr1	16124337	16156069	-1	p36.13	EPHA2	57.33	protein_coding		4141	7248.89	-0.0235641	0.00346398	-6.8026	1.02749e-11	2.18262e-10
1268	ENSG00000084636	collagen type XVI alpha 1 chain [Source:HGNC Symbol;Acc:HGNC:2193]	chr1	31652263	31704319	-1	p35.2	COL16A1	56	protein_coding		9253	6056.11	0.0413724	0.00608644	6.79746	1.06477e-11	2.25955e-10
10523	ENSG00000181031	rabphilin 3A like (without C2 domains) [Source:HGNC Symbol;Acc:HGNC:10296]	chr17	212389	386254	-1	p13.3	RPH3AL	53.42	protein_coding		6066	2878.69	0.0156512	0.0023026	6.7972	1.06675e-11	2.26107e-10
16381	ENSG00000286197_ENSG00000179088	NA	NA	NA	NA	NA	NA	NA	NA	NA	NA	NA	493.038	0.102678	0.0151062	6.79708	1.06762e-11	2.26107e-10
285	ENSG00000019549	snail family transcriptional repressor 2 [Source:HGNC Symbol;Acc:HGNC:11094]	chr8	48917598	48921740	-1	q11.21	SNAI2	40.53	protein_coding		3281	11022.4	-0.0275807	0.0040602	-6.79294	1.09873e-11	2.32465e-10
13085	ENSG00000228363	novel transcript	chr2	86562070	86618766	1	p11.2		38.26	lncRNA		2860	2188.46	0.0177108	0.00260923	6.78776	1.13888e-11	2.40719e-10
9186	ENSG00000169220	regulator of G protein signaling 14 [Source:HGNC Symbol;Acc:HGNC:9996]	chr5	177357924	177372596	1	q35.3	RGS14	58.55	protein_coding		3705	1155.46	0.0306747	0.00452239	6.78284	1.17839e-11	2.48822e-10
20441	novelGene_ENSG00000176046_AS_novelGene_ENSG00000288656_AS	NA	NA	NA	NA	NA	NA	NA	NA	NA	NA	NA	1352.37	0.0487054	0.00718438	6.77935	1.20721e-11	2.54655e-10
1262	ENSG00000084207	glutathione S-transferase pi 1 [Source:HGNC Symbol;Acc:HGNC:4638]	chr11	67583742	67586656	1	q13.2	GSTP1	62.26	protein_coding		1764	138767	-0.0137954	0.00203565	-6.77693	1.22758e-11	2.58693e-10
21584	novelGene_ENSG00000287367_AS	NA	NA	NA	NA	NA	NA	NA	NA	NA	NA	NA	2927.04	0.0420524	0.00620795	6.77396	1.25305e-11	2.638e-10
10724	ENSG00000183111	Rho guanine nucleotide exchange factor 37 [Source:HGNC Symbol;Acc:HGNC:34430]	chr5	149551947	149634968	1	q32	ARHGEF37	44.76	protein_coding		5299	2366.06	0.108244	0.0159878	6.77037	1.28449e-11	2.70151e-10
20756	novelGene_ENSG00000198467_AS	NA	NA	NA	NA	NA	NA	NA	NA	NA	NA	NA	203534	0.0403433	0.00595906	6.77008	1.28711e-11	2.70434e-10
5088	ENSG00000132915	phosphodiesterase 6A [Source:HGNC Symbol;Acc:HGNC:8785]	chr5	149857953	149944793	-1	q32	PDE6A	43.36	protein_coding		7417	626.041	-0.040979	0.00605375	-6.7692	1.29494e-11	2.7181e-10
17622	novelGene_7051	NA	NA	NA	NA	NA	NA	NA	NA	NA	NA	NA	36.7007	0.117356	0.0173416	6.76732	1.3119e-11	2.74934e-10
10974	ENSG00000185269	notum, palmitoleoyl-protein carboxylesterase [Source:HGNC Symbol;Acc:HGNC:27106]	chr17	81952507	81961840	-1	q25.3	NOTUM	64.25	protein_coding		2913	270.843	-0.0406524	0.00600721	-6.76726	1.31242e-11	2.74934e-10
10850	ENSG00000184209	small nuclear ribonucleoprotein U11/U12 subunit 35 [Source:HGNC Symbol;Acc:HGNC:30852]	chr12	123458088	123473154	1	q24.31	SNRNP35	47.68	protein_coding		4693	6859.17	0.00913301	0.00134973	6.76653	1.31909e-11	2.76058e-10
16793	novelGene_2175	NA	NA	NA	NA	NA	NA	NA	NA	NA	NA	NA	1723.33	0.0966134	0.0142971	6.75755	1.4034e-11	2.93414e-10
1121	ENSG00000079101_ENSG00000176890	NA	NA	NA	NA	NA	NA	NA	NA	NA	NA	NA	12625.6	-0.0626743	0.00927605	-6.75657	1.41293e-11	2.95117e-10
549	ENSG00000054793	ATPase phospholipid transporting 9A (putative) [Source:HGNC Symbol;Acc:HGNC:13540]	chr20	51596514	51768390	-1	q13.2	ATP9A	46.63	protein_coding		8073	1583.26	0.0307272	0.00455284	6.74901	1.48854e-11	3.10604e-10
12985	ENSG00000227053	MUC12 antisense RNA 1 [Source:HGNC Symbol;Acc:HGNC:40382]	chr7	101014320	101017608	-1	q22.1	MUC12-AS1	55.52	lncRNA		407	345.88	-0.0355327	0.00526772	-6.74536	1.52648e-11	3.18206e-10
12247	ENSG00000205362	metallothionein 1A [Source:HGNC Symbol;Acc:HGNC:7393]	chr16	56638666	56640087	1	q13	MT1A	51.05	protein_coding		396	111.708	-0.0599688	0.00889621	-6.74094	1.57369e-11	3.27726e-10
3472	ENSG00000115687	PAS domain containing serine/threonine kinase [Source:HGNC Symbol;Acc:HGNC:17270]	chr2	241106099	241150264	-1	q37.3	PASK	50.98	protein_coding		10665	405.091	-0.0347884	0.00516339	-6.73751	1.61122e-11	3.35213e-10
4180	ENSG00000123643	solute carrier family 36 member 1 [Source:HGNC Symbol;Acc:HGNC:18761]	chr5	151437046	151492379	1	q33.1	SLC36A1	42.72	protein_coding		6971	2446.32	0.0148292	0.00220222	6.73373	1.65362e-11	3.43698e-10
20947	novelGene_ENSG00000225976_AS	NA	NA	NA	NA	NA	NA	NA	NA	NA	NA	NA	713.555	-0.0408748	0.00607066	-6.73318	1.65994e-11	3.44674e-10
10580	ENSG00000181826	RELT like 1 [Source:HGNC Symbol;Acc:HGNC:27379]	chr4	37590800	37686376	-1	p14	RELL1	42.83	protein_coding		4214	9029.44	0.0291804	0.00433446	6.73219	1.67132e-11	3.46696e-10
5696	ENSG00000137509	prolylcarboxypeptidase [Source:HGNC Symbol;Acc:HGNC:9344]	chr11	82822936	82970584	-1	q14.1	PRCP	39.33	protein_coding		23408	3867.31	-0.0203156	0.00301789	-6.73173	1.67663e-11	3.47458e-10
2218	ENSG00000103522	interleukin 21 receptor [Source:HGNC Symbol;Acc:HGNC:6006]	chr16	27402174	27452042	1	p12.1	IL21R	47.1	protein_coding		5455	3473.32	-0.0257955	0.00383223	-6.7312	1.68266e-11	3.48368e-10
2207	ENSG00000103490	PYD and CARD domain containing [Source:HGNC Symbol;Acc:HGNC:16608]	chr16	31201486	31203450	-1	p11.2	PYCARD	61.88	protein_coding		1660	1226.27	-0.0283874	0.00421757	-6.73074	1.68797e-11	3.49126e-10
1533	ENSG00000092036	HAUS augmin like complex subunit 4 [Source:HGNC Symbol;Acc:HGNC:20163]	chr14	22946228	22957161	-1	q11.2	HAUS4	45.59	protein_coding		2539	5294.94	-0.0208945	0.00310484	-6.72966	1.70065e-11	3.51407e-10
2710	ENSG00000107984	dickkopf WNT signaling pathway inhibitor 1 [Source:HGNC Symbol;Acc:HGNC:2891]	chr10	52314281	52318042	1	q21.1	DKK1	43.33	protein_coding		2221	11714	-0.0711704	0.0105774	-6.72854	1.71373e-11	3.53765e-10
12553	ENSG00000214826	DEAD/H-box helicase 12, pseudogene [Source:HGNC Symbol;Acc:HGNC:2737]	chr12	9418673	9448229	-1	p13.31	DDX12P	52.17	unprocessed_pseudogene		2947	340.967	-0.0462728	0.00687922	-6.72646	1.7384e-11	3.58509e-10
2311	ENSG00000104738	minichromosome maintenance complex component 4 [Source:HGNC Symbol;Acc:HGNC:6947]	chr8	47960185	47978160	1	q11.21	MCM4	45.8	protein_coding		6973	8292.19	-0.0362203	0.00539123	-6.71837	1.83768e-11	3.78615e-10
7353	ENSG00000154928	EPH receptor B1 [Source:HGNC Symbol;Acc:HGNC:3392]	chr3	134795260	135260467	1	q22.2	EPHB1	44.82	protein_coding		5843	473.228	0.024725	0.0036833	6.71275	1.9099e-11	3.92935e-10
5153	ENSG00000133466	C1q and TNF related 6 [Source:HGNC Symbol;Acc:HGNC:14343]	chr22	37180166	37199385	-1	q12.3	C1QTNF6	50.65	protein_coding		7144	809.342	-0.0204666	0.00304896	-6.71263	1.9115e-11	3.92935e-10
8340	ENSG00000164109	mitotic arrest deficient 2 like 1 [Source:HGNC Symbol;Acc:HGNC:6763]	chr4	120055623	120066858	-1	q27	MAD2L1	37.68	protein_coding		5517	4813.96	-0.0578834	0.00862318	-6.71253	1.91274e-11	3.92935e-10
19902	novelGene_ENSG00000155189_AS	NA	NA	NA	NA	NA	NA	NA	NA	NA	NA	NA	2110.7	-0.0150828	0.00224796	-6.70954	1.9524e-11	4.00695e-10
12036	ENSG00000203499	IQ motif and ankyrin repeat containing 1 [Source:HGNC Symbol;Acc:HGNC:49576]	chr8	143734139	143790645	1	q24.3	IQANK1	49.91	protein_coding		4984	1560.86	0.114033	0.016997	6.709	1.95967e-11	4.01798e-10
14437	ENSG00000253438	prostate cancer associated transcript 1 [Source:HGNC Symbol;Acc:HGNC:43022]	chr8	126556323	127419050	1	q24.21	PCAT1	39.6	lncRNA		16854	76.0718	0.081071	0.0120882	6.70662	1.99179e-11	4.0799e-10
3694	ENSG00000117724	centromere protein F [Source:HGNC Symbol;Acc:HGNC:1857]	chr1	214603195	214664571	1	q41	CENPF	40.92	protein_coding		11673	10600	-0.10591	0.0158061	-6.7006	2.07567e-11	4.24761e-10
7918	ENSG00000161277	THAP domain containing 8 [Source:HGNC Symbol;Acc:HGNC:23191]	chr19	36034984	36054739	-1	q13.12	THAP8	48.98	protein_coding		1803	1674.82	0.0115121	0.00171879	6.6978	2.11587e-11	4.32571e-10
20494	novelGene_ENSG00000179761_AS	NA	NA	NA	NA	NA	NA	NA	NA	NA	NA	NA	698.28	0.0306995	0.00458377	6.69742	2.12134e-11	4.33273e-10
2541	ENSG00000106144	caspase 2 [Source:HGNC Symbol;Acc:HGNC:1503]	chr7	143288215	143307696	1	q34	CASP2	43.43	protein_coding		8020	2107.08	-0.0176302	0.00263419	-6.69283	2.18894e-11	4.46649e-10
4386	ENSG00000125835	small nuclear ribonucleoprotein polypeptides B and B1 [Source:HGNC Symbol;Acc:HGNC:11153]	chr20	2461634	2470853	-1	p13	SNRPB	46.19	protein_coding		1278	36212.7	-0.01539	0.00230045	-6.68999	2.23181e-11	4.5496e-10
20416	novelGene_ENSG00000175063_AS	NA	NA	NA	NA	NA	NA	NA	NA	NA	NA	NA	2339.62	-0.0554678	0.00829209	-6.68925	2.24319e-11	4.5684e-10
9158	ENSG00000169047	insulin receptor substrate 1 [Source:HGNC Symbol;Acc:HGNC:6125]	chr2	226731312	226799820	-1	q36.3	IRS1	40.92	protein_coding		10019	17756.4	-0.0154932	0.00231682	-6.68724	2.27414e-11	4.62698e-10
5785	ENSG00000138100	tripartite motif containing 54 [Source:HGNC Symbol;Acc:HGNC:16008]	chr2	27282429	27307439	1	p23.3	TRIM54	47.71	protein_coding		2727	6237.86	0.0663011	0.00991559	6.68655	2.28497e-11	4.64457e-10
9428	ENSG00000170989	sphingosine-1-phosphate receptor 1 [Source:HGNC Symbol;Acc:HGNC:3165]	chr1	101236865	101243713	1	p21.2	S1PR1	44.09	protein_coding		5223	1002.23	-0.0348928	0.00521921	-6.68545	2.30218e-11	4.67507e-10
3360	ENSG00000114854	troponin C1, slow skeletal and cardiac type [Source:HGNC Symbol;Acc:HGNC:11943]	chr3	52451100	52454041	-1	p21.1	TNNC1	59.55	protein_coding		1141	716450	0.0696527	0.0104255	6.68098	2.37348e-11	4.81527e-10
8430	ENSG00000164649	cell division cycle associated 7 like [Source:HGNC Symbol;Acc:HGNC:30777]	chr7	21900899	21945903	-1	p15.3	CDCA7L	41.36	protein_coding		3894	6241.67	-0.028431	0.00425893	-6.67562	2.46189e-11	4.98985e-10
15264	ENSG00000265399	novel transcript, antisense to MYOM1	chr18	3190397	3247277	1	p11.31		40.86	lncRNA		1771	577.197	0.0219418	0.00328905	6.67117	2.53773e-11	5.13866e-10
9892	ENSG00000174791	Ras and Rab interactor 1 [Source:HGNC Symbol;Acc:HGNC:18749]	chr11	66330241	66336840	-1	q13.2	RIN1	62.23	protein_coding		5377	1559.24	-0.0160217	0.00240323	-6.66674	2.6155e-11	5.29108e-10
8575	ENSG00000165617	dishevelled binding antagonist of beta catenin 1 [Source:HGNC Symbol;Acc:HGNC:17748]	chr14	58633967	58648321	1	q23.1	DACT1	45.52	protein_coding		4584	7889.08	0.0334151	0.00501277	6.666	2.62872e-11	5.31277e-10
2089	ENSG00000102554	Kruppel like factor 5 [Source:HGNC Symbol;Acc:HGNC:6349]	chr13	73054976	73077541	1	q22.1	KLF5	38.99	protein_coding		3679	10278.6	0.0231856	0.00348305	6.6567	2.80045e-11	5.65446e-10
1683	ENSG00000099953	matrix metallopeptidase 11 [Source:HGNC Symbol;Acc:HGNC:7157]	chr22	23768226	23784316	1	q11.23	MMP11	57.83	protein_coding		5149	10671.6	0.0491323	0.00739207	6.64662	2.99901e-11	6.04962e-10
3462	ENSG00000115593	SET and MYND domain containing 1 [Source:HGNC Symbol;Acc:HGNC:20986]	chr2	88067825	88113384	1	p11.2	SMYD1	44.64	protein_coding		4552	54424.6	0.068995	0.0103844	6.64413	3.05005e-11	6.14312e-10
15298	ENSG00000266101	novel transcript, antisense to CACNB1	chr17	39173290	39177503	1	q12		57.93	lncRNA		573	764.034	0.0683856	0.0102927	6.64408	3.05115e-11	6.14312e-10
6486	ENSG00000144339	transmembrane protein with EGF like and two follistatin like domains 2 [Source:HGNC Symbol;Acc:HGNC:11867]	chr2	191949043	192194933	-1	q32.3	TMEFF2	35.9	protein_coding		5856	3489.32	-0.0356229	0.00536382	-6.64132	3.1088e-11	6.25326e-10
1662	ENSG00000099812	mitotic spindle positioning [Source:HGNC Symbol;Acc:HGNC:27000]	chr19	751112	764318	1	p13.3	MISP	56.63	protein_coding		2980	1202.54	0.0308994	0.00465325	6.6404	3.1284e-11	6.28673e-10
5356	ENSG00000135334	akirin 2 [Source:HGNC Symbol;Acc:HGNC:21407]	chr6	87674860	87702233	-1	q15	AKIRIN2	40.79	protein_coding		2235	8266.47	0.0113545	0.00171107	6.63593	3.22453e-11	6.47376e-10
14655	ENSG00000256092	SBNO1 antisense RNA 1 [Source:HGNC Symbol;Acc:HGNC:54355]	chr12	123363868	123366113	1	q24.31	SBNO1-AS1	59.97	lncRNA		2246	520.053	-0.0222541	0.00335453	-6.63404	3.26616e-11	6.55114e-10
5111	ENSG00000133083	doublecortin like kinase 1 [Source:HGNC Symbol;Acc:HGNC:2700]	chr13	35768652	36131382	-1	q13.3	DCLK1	40.17	protein_coding		14451	15373.3	0.0392274	0.00591716	6.62944	3.36969e-11	6.74827e-10
9782	ENSG00000173706	heart development protein with EGF like domains 1 [Source:HGNC Symbol;Acc:HGNC:29227]	chr3	124965710	125055997	-1	q21.2	HEG1	44.99	protein_coding		9964	18840.8	-0.0200496	0.00302436	-6.62939	3.3708e-11	6.74827e-10
7547	ENSG00000157399	arylsulfatase L [Source:HGNC Symbol;Acc:HGNC:719]	chrX	2934045	2968475	-1	p22.33	ARSL	45.89	protein_coding		5282	331.813	-0.0377187	0.00569092	-6.62787	3.40576e-11	6.81185e-10
1276	ENSG00000084764	microtubule associated protein RP/EB family member 3 [Source:HGNC Symbol;Acc:HGNC:6892]	chr2	26970637	27027219	1	p23.3	MAPRE3	45.88	protein_coding		3628	35743.2	0.0695772	0.0105095	6.6204	3.58235e-11	7.1583e-10
15218	ENSG00000263873	THY1 antisense RNA 1 [Source:HGNC Symbol;Acc:HGNC:54852]	chr11	119417951	119419114	1	q23.3	THY1-AS1	58.08	lncRNA		632	28994.6	-0.0354054	0.00535096	-6.61665	3.67432e-11	7.33516e-10
4139	ENSG00000123191	ATPase copper transporting beta [Source:HGNC Symbol;Acc:HGNC:870]	chr13	51930436	52012125	-1	q14.3	ATP7B	44.7	protein_coding		18808	1084.05	0.0288788	0.00436476	6.61637	3.68137e-11	7.34232e-10
7356	ENSG00000154978	VOPP1 WW domain binding protein [Source:HGNC Symbol;Acc:HGNC:34518]	chr7	55436056	55572988	-1	p11.2	VOPP1	46.42	protein_coding		5341	10169.8	-0.0183142	0.00277055	-6.6103	3.83529e-11	7.64213e-10
2164	ENSG00000103187	coactosin like F-actin binding protein 1 [Source:HGNC Symbol;Acc:HGNC:18304]	chr16	84565596	84618078	-1	q24.1	COTL1	50.24	protein_coding		6761	10666.5	-0.0241318	0.00365121	-6.60926	3.86247e-11	7.68906e-10
5586	ENSG00000136848	DAB2 interacting protein [Source:HGNC Symbol;Acc:HGNC:17294]	chr9	121567057	121785530	1	q33.2	DAB2IP	53.14	protein_coding		9127	2206.44	0.0298435	0.00451561	6.60897	3.86994e-11	7.69672e-10
14291	ENSG00000249859	Pvt1 oncogene [Source:HGNC Symbol;Acc:HGNC:9709]	chr8	127794526	128187101	1	q24.21	PVT1	45.87	lncRNA		24957	2716.9	-0.0104612	0.00158314	-6.60791	3.89776e-11	7.74479e-10
12378	ENSG00000213185	family with sequence similarity 24 member B [Source:HGNC Symbol;Acc:HGNC:23475]	chr10	122849078	122879641	-1	q26.13	FAM24B	41.03	protein_coding		1177	14971.6	-0.058314	0.00883263	-6.60211	4.05341e-11	8.04654e-10
4587	ENSG00000128284	apolipoprotein L3 [Source:HGNC Symbol;Acc:HGNC:14868]	chr22	36140330	36166177	-1	q12.3	APOL3	47.21	protein_coding		5901	436.626	-0.0201323	0.00305175	-6.59698	4.19627e-11	8.32234e-10
3359	ENSG00000114853	zinc finger and BTB domain containing 47 [Source:HGNC Symbol;Acc:HGNC:26955]	chr3	42653697	42667580	1	p22.1	ZBTB47	61.24	protein_coding		5685	12809.9	0.0240832	0.00365085	6.59659	4.20713e-11	8.33609e-10
19483	novelGene_ENSG00000136717_AS	NA	NA	NA	NA	NA	NA	NA	NA	NA	NA	NA	158.382	0.0515119	0.0078108	6.59496	4.25375e-11	8.42061e-10
13336	ENSG00000232053	novel transcript	chr7	136092913	136437785	1	q33		37.85	lncRNA		3273	262.417	0.0940026	0.0142584	6.59277	4.31684e-11	8.53754e-10
15305	ENSG00000266402	small nucleolar RNA host gene 25 [Source:HGNC Symbol;Acc:HGNC:51534]	chr17	64145970	64146476	1	q23.3	SNHG25	63.71	lncRNA		278	5041.09	-0.0320724	0.00486612	-6.59097	4.36971e-11	8.63404e-10
11966	ENSG00000198830	high mobility group nucleosomal binding domain 2 [Source:HGNC Symbol;Acc:HGNC:4986]	chr1	26472440	26476642	1	p36.11	HMGN2	47.23	protein_coding		3189	89651	-0.0200853	0.00304994	-6.58546	4.53476e-11	8.95184e-10
8119	ENSG00000163050	coenzyme Q8A [Source:HGNC Symbol;Acc:HGNC:16812]	chr1	226940286	226987544	1	q42.13	COQ8A	53.68	protein_coding		4736	7286.93	0.0346084	0.00525671	6.58366	4.59007e-11	9.05258e-10
20232	novelGene_ENSG00000167747_AS	NA	NA	NA	NA	NA	NA	NA	NA	NA	NA	NA	13601.4	-0.0167005	0.00253801	-6.58014	4.70006e-11	9.2609e-10
9435	ENSG00000171051	formyl peptide receptor 1 [Source:HGNC Symbol;Acc:HGNC:3826]	chr19	51745172	51804110	-1	q13.41	FPR1	42.98	protein_coding		2578	1319.55	-0.0734695	0.0111664	-6.57952	4.71965e-11	9.29088e-10
6928	ENSG00000149260	calpain 5 [Source:HGNC Symbol;Acc:HGNC:1482]	chr11	77066961	77126155	1	q13.5	CAPN5	55.95	protein_coding		6137	1856.89	-0.0301664	0.0045862	-6.57765	4.77926e-11	9.39951e-10
7116	ENSG00000151725	centromere protein U [Source:HGNC Symbol;Acc:HGNC:21348]	chr4	184694085	184734130	-1	q35.1	CENPU	39.99	protein_coding		3483	3874.53	-0.0484741	0.0073704	-6.57687	4.80462e-11	9.44063e-10
15581	ENSG00000270112	ST8SIA5 divergent transcript [Source:HGNC Symbol;Acc:HGNC:55267]	chr18	46756487	46802449	1	q21.1	ST8SIA5-DT	43.23	lncRNA		10683	477.961	0.0329699	0.00501659	6.57217	4.9587e-11	9.73003e-10
3612	ENSG00000116981	5'-nucleotidase, cytosolic IA [Source:HGNC Symbol;Acc:HGNC:17819]	chr1	39651229	39672107	-1	p34.2	NT5C1A	51.12	protein_coding		9068	1059.4	0.07265	0.0110543	6.5721	4.96108e-11	9.73003e-10
5139	ENSG00000133315	mono-ADP ribosylhydrolase 1 [Source:HGNC Symbol;Acc:HGNC:29598]	chr11	63998558	64166113	-1	q13.1	MACROD1	58.06	protein_coding		2096	6814.05	0.0220017	0.00334798	6.57164	4.97635e-11	9.75098e-10
9113	ENSG00000168785	tetraspanin 5 [Source:HGNC Symbol;Acc:HGNC:17753]	chr4	98470367	98658611	-1	q23	TSPAN5	41.92	protein_coding		7412	4109.94	-0.0255887	0.00389394	-6.57141	4.98395e-11	9.75686e-10
2151	ENSG00000103064	solute carrier family 7 member 6 [Source:HGNC Symbol;Acc:HGNC:11064]	chr16	68264516	68301823	1	q22.1	SLC7A6	47.81	protein_coding		7588	5550.34	0.0203838	0.00310511	6.56461	5.21704e-11	1.02038e-09
1106	ENSG00000078401	endothelin 1 [Source:HGNC Symbol;Acc:HGNC:3176]	chr6	12290361	12297194	1	p24.1	EDN1	42.83	protein_coding		2035	892.683	-0.0312067	0.0047553	-6.56251	5.29096e-11	1.03388e-09
16791	novelGene_2173	NA	NA	NA	NA	NA	NA	NA	NA	NA	NA	NA	504.754	0.0832225	0.0126879	6.5592	5.40973e-11	1.05612e-09
9263	ENSG00000169871	tripartite motif containing 56 [Source:HGNC Symbol;Acc:HGNC:19028]	chr7	101085481	101097967	1	q22.1	TRIM56	53.9	protein_coding		11131	6667.53	-0.0145008	0.00221228	-6.55472	5.57481e-11	1.08657e-09
18241	novelGene_ENSG00000064042_AS	NA	NA	NA	NA	NA	NA	NA	NA	NA	NA	NA	2340.03	0.0943231	0.0143902	6.55468	5.57596e-11	1.08657e-09
13446	ENSG00000233608	twist family bHLH transcription factor 2 [Source:HGNC Symbol;Acc:HGNC:20670]	chr2	238848032	238910534	1	q37.3	TWIST2	50.47	protein_coding		1869	413.381	-0.0253683	0.00387039	-6.55445	5.58459e-11	1.08725e-09
6857	ENSG00000148426	proline and serine rich 2 [Source:HGNC Symbol;Acc:HGNC:23728]	chr10	11823339	11872277	1	p14	PROSER2	46.43	protein_coding		3663	1976.39	-0.0188955	0.00288599	-6.54734	5.85728e-11	1.1393e-09
6022	ENSG00000140105	tryptophanyl-tRNA synthetase 1 [Source:HGNC Symbol;Acc:HGNC:12729]	chr14	100333790	100376805	-1	q32.2	WARS1	46.89	protein_coding		6356	36683.9	0.0255297	0.00389973	6.54653	5.88894e-11	1.14441e-09
807	ENSG00000068305	myocyte enhancer factor 2A [Source:HGNC Symbol;Acc:HGNC:6993]	chr15	99565417	99716466	1	q26.3	MEF2A	36.86	protein_coding		6925	8322.36	0.0357418	0.00546214	6.54356	6.00701e-11	1.16628e-09
4555	ENSG00000127920	G protein subunit gamma 11 [Source:HGNC Symbol;Acc:HGNC:4403]	chr7	93921735	93928610	1	q21.3	GNG11	38.37	protein_coding		3019	6666.4	-0.0265628	0.00405996	-6.54262	6.04517e-11	1.17262e-09
873	ENSG00000070601	FERM and PDZ domain containing 1 [Source:HGNC Symbol;Acc:HGNC:29159]	chr9	37650954	37746904	1	p13.2	FRMPD1	44.17	protein_coding		5913	2458.23	0.0366218	0.00559846	6.5414	6.09445e-11	1.1811e-09
6672	ENSG00000146373	ring finger protein 217 [Source:HGNC Symbol;Acc:HGNC:21487]	chr6	124962437	125092633	1	q22.31	RNF217	36.7	protein_coding		12887	3296.6	0.0230425	0.00352734	6.53254	6.46648e-11	1.25205e-09
3268	ENSG00000113721	platelet derived growth factor receptor beta [Source:HGNC Symbol;Acc:HGNC:8804]	chr5	150113839	150155872	-1	q32	PDGFRB	54.34	protein_coding		7135	9258.94	0.0192884	0.00295284	6.53216	6.48258e-11	1.25403e-09
18354	novelGene_ENSG00000077522_AS	NA	NA	NA	NA	NA	NA	NA	NA	NA	NA	NA	91.9258	0.108776	0.016661	6.52877	6.63141e-11	1.28165e-09
2431	ENSG00000105486	DNA ligase 1 [Source:HGNC Symbol;Acc:HGNC:6598]	chr19	48115445	48170603	-1	q13.33	LIG1	51.48	protein_coding		6576	3718.32	-0.0312382	0.0047854	-6.52782	6.67329e-11	1.28857e-09
11157	ENSG00000186628	fibronectin type III and SPRY domain containing 2 [Source:HGNC Symbol;Acc:HGNC:18024]	chr15	82755362	82806070	-1	q25.2	FSD2	43.96	protein_coding		6536	779.768	0.037951	0.0058141	6.52741	6.69167e-11	1.29094e-09
6714	ENSG00000146833	tripartite motif containing 4 [Source:HGNC Symbol;Acc:HGNC:16275]	chr7	99876958	99919531	-1	q22.1	TRIM4	43.22	protein_coding		4832	2222.78	-0.0131016	0.00200753	-6.52626	6.74334e-11	1.29973e-09
2514	ENSG00000105974	caveolin 1 [Source:HGNC Symbol;Acc:HGNC:1527]	chr7	116524994	116561179	1	q31.2	CAV1	41.69	protein_coding		3868	83035.4	-0.0324716	0.00497851	-6.52235	6.92134e-11	1.33283e-09
12747	ENSG00000223855	heart tissue-associated transcript 92 [Source:NCBI gene (formerly Entrezgene);Acc:441307]	chr7	520391	525238	1	p22.3	HRAT92	62.05	lncRNA		4085	381.158	0.0323205	0.00495806	6.51878	7.08798e-11	1.36368e-09
6498	ENSG00000144455	sulfatase modifying factor 1 [Source:HGNC Symbol;Acc:HGNC:20376]	chr3	3700814	4467273	-1	p26.1	SUMF1	39.53	protein_coding		6944	5572.22	-0.0163767	0.00251327	-6.51608	7.21685e-11	1.38722e-09
16295	ENSG00000285539	novel protein	chr3	42692663	42732922	-1	p22.1		49.43	lncRNA		799	313.807	0.098586	0.0151358	6.51343	7.34546e-11	1.41066e-09
291	ENSG00000020577	sterile alpha motif domain containing 4A [Source:HGNC Symbol;Acc:HGNC:23023]	chr14	54566117	54793315	1	q22.2	SAMD4A	43.24	protein_coding		12333	7670.43	0.0240439	0.0036918	6.51277	7.37752e-11	1.41554e-09
9967	ENSG00000175352	nuclear receptor interacting protein 3 [Source:HGNC Symbol;Acc:HGNC:1167]	chr11	8980576	9004049	-1	p15.4	NRIP3	42.95	protein_coding		4123	1774.97	-0.029447	0.00452512	-6.50745	7.64352e-11	1.46525e-09
19948	novelGene_ENSG00000158022_AS	NA	NA	NA	NA	NA	NA	NA	NA	NA	NA	NA	56.622	0.0689727	0.0106061	6.50312	7.86712e-11	1.50675e-09
16532	ENSG00000288674	Novel protein	chr1	226870184	226987545	1	q42.13		49.86	protein_coding		9620	1563.39	0.0547116	0.00841408	6.50239	7.90532e-11	1.5127e-09
6421	ENSG00000143768	left-right determination factor 2 [Source:HGNC Symbol;Acc:HGNC:3122]	chr1	225936598	225941383	-1	q42.12	LEFTY2	56.27	protein_coding		2286	110.725	0.12279	0.0188921	6.49953	8.05729e-11	1.54039e-09
957	ENSG00000073282	tumor protein p63 [Source:HGNC Symbol;Acc:HGNC:15979]	chr3	189631389	189897276	1	q28	TP63	37.13	protein_coding		7479	397.995	0.0846234	0.0130226	6.49818	8.12995e-11	1.55289e-09
6873	ENSG00000148655	leucine rich melanocyte differentiation associated [Source:HGNC Symbol;Acc:HGNC:23405]	chr10	75431624	76560168	1	q22.2	LRMDA	41.11	protein_coding		6390	154.43	0.10885	0.0167657	6.4924	8.44818e-11	1.61216e-09
17590	novelGene_6757	NA	NA	NA	NA	NA	NA	NA	NA	NA	NA	NA	117.108	0.0907651	0.0139805	6.49227	8.45545e-11	1.61216e-09
2021	ENSG00000101849	transducin beta like 1 X-linked [Source:HGNC Symbol;Acc:HGNC:11585]	chrX	9463320	9741037	1	p22.31	TBL1X	45.27	protein_coding		13858	3464.93	-0.0147853	0.00227776	-6.49115	8.51813e-11	1.62265e-09
8827	ENSG00000167088	small nuclear ribonucleoprotein D1 polypeptide [Source:HGNC Symbol;Acc:HGNC:11158]	chr18	21612314	21633524	1	q11.2	SNRPD1	42.25	protein_coding		4862	22340.9	-0.0152283	0.00234715	-6.48798	8.69949e-11	1.65571e-09
2328	ENSG00000104863	lin-7 homolog B, crumbs cell polarity complex component [Source:HGNC Symbol;Acc:HGNC:17788]	chr19	49114324	49118460	1	q13.33	LIN7B	58.86	protein_coding		1753	2303.8	0.0154202	0.00237712	6.48692	8.76113e-11	1.66595e-09
20440	novelGene_ENSG00000176046_AS	NA	NA	NA	NA	NA	NA	NA	NA	NA	NA	NA	1730.21	0.0450513	0.00694667	6.48531	8.85486e-11	1.68227e-09
20966	novelGene_ENSG00000227542_AS	NA	NA	NA	NA	NA	NA	NA	NA	NA	NA	NA	63.1153	0.106338	0.016401	6.4836	8.956e-11	1.69996e-09
7791	ENSG00000160194	NADH:ubiquinone oxidoreductase subunit V3 [Source:HGNC Symbol;Acc:HGNC:7719]	chr21	42879644	42913304	1	q22.3	NDUFV3	46.83	protein_coding		6342	22175.4	0.0133187	0.00205453	6.48258	9.01649e-11	1.70991e-09
1183	ENSG00000081189	myocyte enhancer factor 2C [Source:HGNC Symbol;Acc:HGNC:6996]	chr5	88717117	88904257	-1	q14.3	MEF2C	36.05	protein_coding		11755	35957.6	0.0433327	0.00668488	6.48219	9.0401e-11	1.71286e-09
19298	novelGene_ENSG00000130528_AS	NA	NA	NA	NA	NA	NA	NA	NA	NA	NA	NA	128.935	0.0961931	0.0148507	6.47734	9.33559e-11	1.76727e-09
5731	ENSG00000137819	progestin and adipoQ receptor family member 5 [Source:HGNC Symbol;Acc:HGNC:29645]	chr15	69298912	69407780	1	q23	PAQR5	46.87	protein_coding		6259	1384.41	0.0409273	0.00631876	6.47711	9.34974e-11	1.76837e-09
17247	novelGene_4820	NA	NA	NA	NA	NA	NA	NA	NA	NA	NA	NA	30.8343	0.050579	0.00781072	6.47558	9.44479e-11	1.78475e-09
6717	ENSG00000146856	ATP/GTP binding protein like 3 [Source:HGNC Symbol;Acc:HGNC:27981]	chr7	134986508	135147963	1	q33	AGBL3	36.82	protein_coding		7307	269.701	0.0159554	0.00246549	6.47149	9.70406e-11	1.83212e-09
3353	ENSG00000114784	eukaryotic translation initiation factor 1B [Source:HGNC Symbol;Acc:HGNC:30792]	chr3	40309707	40312424	1	p22.1	EIF1B	41.69	protein_coding		1889	24202.4	0.0125951	0.00194646	6.47077	9.75074e-11	1.83929e-09
10882	ENSG00000184489	protein tyrosine phosphatase 4A3 [Source:HGNC Symbol;Acc:HGNC:9636]	chr8	141391995	141432454	1	q24.3	PTP4A3	62.4	protein_coding		3692	761.414	0.0619771	0.00957916	6.47	9.80033e-11	1.84701e-09
16670	novelGene_1613	NA	NA	NA	NA	NA	NA	NA	NA	NA	NA	NA	91.2099	-0.0517021	0.00799523	-6.46661	1.00223e-10	1.88717e-09
21249	novelGene_ENSG00000258989_AS	NA	NA	NA	NA	NA	NA	NA	NA	NA	NA	NA	293.162	-0.0446754	0.0069092	-6.46607	1.00587e-10	1.89234e-09
14005	ENSG00000243317	short transmembrane mitochondrial protein 1 [Source:HGNC Symbol;Acc:HGNC:41909]	chr7	135662496	135693418	1	q33	STMP1	43.1	protein_coding		4934	37604.5	-0.00865516	0.00133871	-6.46528	1.01108e-10	1.90046e-09
5068	ENSG00000132780	nuclear autoantigenic sperm protein [Source:HGNC Symbol;Acc:HGNC:7644]	chr1	45583846	45618904	1	p34.1	NASP	42.9	protein_coding		8304	19641.2	-0.0240025	0.00371262	-6.46512	1.01221e-10	1.90089e-09
2624	ENSG00000106992	adenylate kinase 1 [Source:HGNC Symbol;Acc:HGNC:361]	chr9	127866486	127877675	-1	q34.11	AK1	60.13	protein_coding		2593	102602	0.043139	0.00667701	6.46083	1.0413e-10	1.9538e-09
9105	ENSG00000168754	family with sequence similarity 178 member B [Source:HGNC Symbol;Acc:HGNC:28036]	chr2	96875882	96986580	-1	q11.2	FAM178B	52.1	protein_coding		3533	2933.88	-0.0230207	0.00356676	-6.45424	1.08767e-10	2.03899e-09
1082	ENSG00000077522	actinin alpha 2 [Source:HGNC Symbol;Acc:HGNC:164]	chr1	236664141	236764631	1	q43	ACTN2	42.49	protein_coding		17976	62254.8	0.0906989	0.0140554	6.45294	1.09701e-10	2.05469e-09
1048	ENSG00000076356	plexin A2 [Source:HGNC Symbol;Acc:HGNC:9100]	chr1	208022242	208244384	-1	q32.2	PLXNA2	47.99	protein_coding		13845	2735.57	-0.0224029	0.00347217	-6.45215	1.10276e-10	2.06364e-09
16590	novelGene_123	NA	NA	NA	NA	NA	NA	NA	NA	NA	NA	NA	20.7803	0.0891217	0.0138136	6.45175	1.10568e-10	2.06727e-09
6069	ENSG00000140534	TOPBP1 interacting checkpoint and replication regulator [Source:HGNC Symbol;Acc:HGNC:28704]	chr15	89575469	89631056	1	q26.1	TICRR	42.68	protein_coding		8415	764.007	-0.0712461	0.0110454	-6.45032	1.11618e-10	2.08507e-09
18559	novelGene_ENSG00000100526_AS	NA	NA	NA	NA	NA	NA	NA	NA	NA	NA	NA	1380.21	-0.0584698	0.00906535	-6.44981	1.11993e-10	2.09024e-09
18531	novelGene_ENSG00000100292_AS	NA	NA	NA	NA	NA	NA	NA	NA	NA	NA	NA	1677.64	-0.0214316	0.00332359	-6.44835	1.13076e-10	2.10767e-09
7194	ENSG00000152669	cyclin O [Source:HGNC Symbol;Acc:HGNC:18576]	chr5	55231152	55233608	-1	q11.2	CCNO	60.93	protein_coding		1737	244.782	0.0338862	0.00525507	6.44828	1.13126e-10	2.10767e-09
12980	ENSG00000227028	SLC8A1 antisense RNA 1 [Source:HGNC Symbol;Acc:HGNC:44102]	chr2	39786453	40255209	1	p22.1	SLC8A1-AS1	38.74	lncRNA		8475	1401.48	-0.0256254	0.00397448	-6.44749	1.1372e-10	2.11689e-09
12172	ENSG00000204599	tripartite motif containing 39 [Source:HGNC Symbol;Acc:HGNC:10065]	chr6	30326479	30343729	1	p22.1	TRIM39	44.36	protein_coding		4226	2182.27	0.0106566	0.00165321	6.44604	1.1481e-10	2.1353e-09
7942	ENSG00000161692	DBF4 zinc finger B [Source:HGNC Symbol;Acc:HGNC:17883]	chr17	44708608	44752264	1	q21.31	DBF4B	47.89	protein_coding		7146	1081.06	-0.0316336	0.00491087	-6.44154	1.18265e-10	2.19763e-09
8258	ENSG00000163820	FYVE and coiled-coil domain autophagy adaptor 1 [Source:HGNC Symbol;Acc:HGNC:14673]	chr3	45917899	45995824	-1	p21.31	FYCO1	47.08	protein_coding		8895	8056.96	0.0190011	0.00295046	6.44006	1.1943e-10	2.21734e-09
9958	ENSG00000175287	phytanoyl-CoA dioxygenase domain containing 1 [Source:HGNC Symbol;Acc:HGNC:23396]	chr9	128920966	128942041	1	q34.11	PHYHD1	51.56	protein_coding		2844	2109.31	-0.0231113	0.00358964	-6.43834	1.20788e-10	2.24059e-09
6362	ENSG00000143418	ceramide synthase 2 [Source:HGNC Symbol;Acc:HGNC:14076]	chr1	150960583	150975003	-1	q21.3	CERS2	52.38	protein_coding		4643	13173.1	-0.0138324	0.00214922	-6.43601	1.22652e-10	2.27319e-09
1854	ENSG00000100599	Ras and Rab interactor 3 [Source:HGNC Symbol;Acc:HGNC:18751]	chr14	92513781	92688994	1	q32.12	RIN3	49.34	protein_coding		8676	2588.67	-0.0226965	0.00352836	-6.43261	1.25431e-10	2.32266e-09
17642	novelGene_716	NA	NA	NA	NA	NA	NA	NA	NA	NA	NA	NA	61.3101	0.113939	0.0177214	6.42949	1.28033e-10	2.36786e-09
8337	ENSG00000164104	high mobility group box 2 [Source:HGNC Symbol;Acc:HGNC:5000]	chr4	173331376	173334432	-1	q34.1	HMGB2	45.5	protein_coding		2401	23771	-0.0459409	0.00714543	-6.42942	1.28095e-10	2.36786e-09
9136	ENSG00000168913	energy homeostasis associated [Source:HGNC Symbol;Acc:HGNC:24838]	chr9	34521043	34522990	-1	p13.3	ENHO	62.42	protein_coding		1028	307.582	0.0304671	0.00474328	6.42321	1.33432e-10	2.46437e-09
12431	ENSG00000213654	G protein signaling modulator 3 [Source:HGNC Symbol;Acc:HGNC:13945]	chr6	32190766	32195523	-1	p21.32	GPSM3	52.73	protein_coding		1833	212.367	-0.0382537	0.00595917	-6.4193	1.36904e-10	2.5263e-09
2593	ENSG00000106610	stromal antigen 3-like 4 (pseudogene) [Source:HGNC Symbol;Acc:HGNC:33887]	chr7	67302621	67362950	1	q11.21	STAG3L4	42.96	transcribed_unprocessed_pseudogene		3192	6603.1	0.0159509	0.00248541	6.41783	1.38233e-10	2.54725e-09
11545	ENSG00000196666	family with sequence similarity 180 member B [Source:HGNC Symbol;Acc:HGNC:34451]	chr11	47586678	47589194	1	p11.2	FAM180B	58.56	protein_coding		1403	1115.14	0.0731916	0.0114045	6.41778	1.3828e-10	2.54725e-09
11207	ENSG00000187186	novel protein	chr9	34664163	34666112	-1	p13.3		61.23	protein_coding		1829	3474.44	0.0169486	0.00264232	6.41431	1.41463e-10	2.60363e-09
12381	ENSG00000213190	MLLT11 transcription factor 7 cofactor [Source:HGNC Symbol;Acc:HGNC:16997]	chr1	151060397	151069544	1	q21.3	MLLT11	43.07	protein_coding		2483	22007	0.0472992	0.00737674	6.41194	1.43682e-10	2.64217e-09
16672	novelGene_1625	NA	NA	NA	NA	NA	NA	NA	NA	NA	NA	NA	197.037	0.0654889	0.010225	6.40481	1.50561e-10	2.76628e-09
18610	novelGene_ENSG00000101605_AS	NA	NA	NA	NA	NA	NA	NA	NA	NA	NA	NA	52.76	0.123695	0.0193259	6.40046	1.5491e-10	2.84373e-09
7103	ENSG00000151632	aldo-keto reductase family 1 member C2 [Source:HGNC Symbol;Acc:HGNC:385]	chr10	4987400	5018031	-1	p15.1	AKR1C2	38.88	protein_coding		6461	1352.45	0.0338545	0.00529115	6.39832	1.57095e-10	2.88134e-09
8605	ENSG00000165775	FUN14 domain containing 2 [Source:HGNC Symbol;Acc:HGNC:24925]	chrX	155025980	155060304	1	q28	FUNDC2	39.83	protein_coding		10094	30687.2	0.0153586	0.0024014	6.39568	1.59835e-10	2.92906e-09
9104	ENSG00000168748	carbonic anhydrase 7 [Source:HGNC Symbol;Acc:HGNC:1381]	chr16	66844414	66854153	1	q22.1	CA7	55.32	protein_coding		1827	380.168	0.08833	0.0138117	6.39529	1.60243e-10	2.93401e-09
9875	ENSG00000174600	chemerin chemokine-like receptor 1 [Source:HGNC Symbol;Acc:HGNC:2121]	chr12	108288044	108339317	-1	q23.3	CMKLR1	49.34	protein_coding		5666	5030.79	0.0256973	0.00401837	6.39496	1.60594e-10	2.93789e-09
14922	ENSG00000259644	novel transcript	chr15	29728186	29729531	-1	q13.1		40.12	lncRNA		1346	1961.89	-0.0231615	0.00362261	-6.39359	1.62032e-10	2.96165e-09
21472	novelGene_ENSG00000279609_AS	NA	NA	NA	NA	NA	NA	NA	NA	NA	NA	NA	350.673	0.102384	0.0160199	6.39104	1.64756e-10	3.00885e-09
7519	ENSG00000157064	nicotinamide nucleotide adenylyltransferase 2 [Source:HGNC Symbol;Acc:HGNC:16789]	chr1	183248237	183418380	-1	q25.3	NMNAT2	44.39	protein_coding		6943	2145.1	0.0702319	0.0109913	6.38976	1.66144e-10	3.03159e-09
10293	ENSG00000178531	cortexin 1 [Source:HGNC Symbol;Acc:HGNC:31108]	chr19	7924491	7926135	-1	p13.2	CTXN1	74.83	protein_coding		1237	602.676	0.0229707	0.00359737	6.38541	1.70943e-10	3.11649e-09
8962	ENSG00000167840	zinc finger protein 232 [Source:HGNC Symbol;Acc:HGNC:13026]	chr17	5105541	5123116	-1	p13.2	ZNF232	50.38	protein_coding		2794	27862.3	0.0523437	0.0081982	6.38478	1.71645e-10	3.12633e-09
15776	ENSG00000273143	DUSP5 divergent transcript [Source:HGNC Symbol;Acc:HGNC:55154]	chr10	110428840	110496590	-1	q25.2	DUSP5-DT	47.17	lncRNA		3430	2050.62	-0.0290329	0.00454729	-6.38466	1.71778e-10	3.12633e-09
1335	ENSG00000086967	myosin binding protein C2 [Source:HGNC Symbol;Acc:HGNC:7550]	chr19	50432892	50466321	1	q13.33	MYBPC2	53.78	protein_coding		3719	22796	0.100411	0.0157318	6.38268	1.74011e-10	3.16426e-09
14327	ENSG00000250432	family with sequence similarity 242 member C [Source:HGNC Symbol;Acc:HGNC:53873]	chr12	54085132	54125992	-1	q13.13	FAM242C	48.26	lncRNA		1124	99.825	-0.0317282	0.00497176	-6.38169	1.75148e-10	3.18221e-09
6146	ENSG00000141337	arylsulfatase G [Source:HGNC Symbol;Acc:HGNC:24102]	chr17	68259182	68422731	1	q24.2	ARSG	45.96	protein_coding		6583	6980.17	0.0248956	0.0039013	6.38137	1.75508e-10	3.18602e-09
7966	ENSG00000161996	WD repeat domain 90 [Source:HGNC Symbol;Acc:HGNC:26960]	chr16	649311	667833	1	p13.3	WDR90	64.6	protein_coding		10534	668.426	-0.0219366	0.00343792	-6.38078	1.76185e-10	3.19557e-09
4780	ENSG00000130433	calcium voltage-gated channel auxiliary subunit gamma 6 [Source:HGNC Symbol;Acc:HGNC:13625]	chr19	53991637	54012666	1	q13.42	CACNG6	50.11	protein_coding		2501	3170.08	0.0642866	0.0100768	6.37963	1.77512e-10	3.21689e-09
17958	novelGene_9021	NA	NA	NA	NA	NA	NA	NA	NA	NA	NA	NA	924.424	0.111787	0.0175235	6.37925	1.77959e-10	3.22224e-09
16790	novelGene_2172	NA	NA	NA	NA	NA	NA	NA	NA	NA	NA	NA	254.398	0.0931915	0.0146141	6.37684	1.80782e-10	3.27056e-09
9211	ENSG00000169410	protein tyrosine phosphatase non-receptor type 9 [Source:HGNC Symbol;Acc:HGNC:9661]	chr15	75463251	75579315	-1	q24.2	PTPN9	45.12	protein_coding		8658	3947.46	-0.0177356	0.00278148	-6.37634	1.8137e-10	3.27841e-09
17619	novelGene_7048	NA	NA	NA	NA	NA	NA	NA	NA	NA	NA	NA	2882.84	0.0532396	0.00835453	6.37255	1.85916e-10	3.35772e-09
9148	ENSG00000168993	complexin 1 [Source:HGNC Symbol;Acc:HGNC:2309]	chr4	784957	826129	-1	p16.3	CPLX1	55.24	protein_coding		2349	49.4783	0.122454	0.0192166	6.37229	1.86232e-10	3.36057e-09
10612	ENSG00000182165	TP53 target 1 [Source:HGNC Symbol;Acc:HGNC:17026]	chr7	87322943	87345528	-1	q21.12	TP53TG1	38.89	lncRNA		5871	4510.54	-0.0218277	0.00342622	-6.37079	1.88058e-10	3.39064e-09
3463	ENSG00000115594	interleukin 1 receptor type 1 [Source:HGNC Symbol;Acc:HGNC:5993]	chr2	102064544	102179874	1	q11.2	IL1R1	41.38	protein_coding		7123	4755.4	-0.0309894	0.00486562	-6.36905	1.90207e-10	3.42647e-09
4147	ENSG00000123342	matrix metallopeptidase 19 [Source:HGNC Symbol;Acc:HGNC:7165]	chr12	55835433	55842966	-1	q13.2	MMP19	51.02	protein_coding		4672	8920.34	-0.0196869	0.00309116	-6.36876	1.90569e-10	3.43008e-09
9869	ENSG00000174547	mitochondrial ribosomal protein L11 [Source:HGNC Symbol;Acc:HGNC:14042]	chr11	66435075	66466738	-1	q13.2	MRPL11	48.04	protein_coding		2539	12391.8	-0.0149303	0.00234493	-6.36705	1.92695e-10	3.46541e-09
8252	ENSG00000163808	kinesin family member 15 [Source:HGNC Symbol;Acc:HGNC:17273]	chr3	44761721	44873376	1	p21.31	KIF15	41.47	protein_coding		5281	1068.8	-0.109086	0.0171335	-6.36684	1.92957e-10	3.46718e-09
9367	ENSG00000170545	small cell adhesion glycoprotein [Source:HGNC Symbol;Acc:HGNC:26918]	chr12	51244558	51270415	-1	q13.13	SMAGP	46.59	protein_coding		3083	1943.92	-0.0186063	0.00292267	-6.36618	1.93789e-10	3.47918e-09
1562	ENSG00000092931	major facilitator superfamily domain containing 11 [Source:HGNC Symbol;Acc:HGNC:25458]	chr17	76735865	76781449	1	q25.1	MFSD11	44.16	protein_coding		6587	6881.33	0.0178867	0.00281035	6.36459	1.95818e-10	3.51264e-09
8953	ENSG00000167775	CD320 molecule [Source:HGNC Symbol;Acc:HGNC:16692]	chr19	8302127	8308358	-1	p13.2	CD320	58.36	protein_coding		2279	5438.85	-0.0133908	0.00210407	-6.36424	1.96255e-10	3.51751e-09
2268	ENSG00000104324	carboxypeptidase Q [Source:HGNC Symbol;Acc:HGNC:16910]	chr8	96645242	97149654	1	q22.1	CPQ	38.13	protein_coding		3442	4321.49	0.0211058	0.00331733	6.36227	1.98795e-10	3.56003e-09
14148	ENSG00000246334	PRR7 antisense RNA 1 [Source:HGNC Symbol;Acc:HGNC:27961]	chr5	177438503	177447699	-1	q35.3	PRR7-AS1	58.75	lncRNA		1701	59.2584	-0.0602675	0.0094842	-6.35452	2.09076e-10	3.74098e-09
15674	ENSG00000272273	IER3 antisense RNA 1 [Source:HGNC Symbol;Acc:HGNC:53629]	chr6	30742929	30743592	1	p21.33	IER3-AS1	57.23	lncRNA		527	458.856	0.0209406	0.00329673	6.35194	2.12623e-10	3.80124e-09
2811	ENSG00000108861	dual specificity phosphatase 3 [Source:HGNC Symbol;Acc:HGNC:3069]	chr17	43766125	43778977	-1	q21.31	DUSP3	50.9	protein_coding		4997	20938.1	0.0170703	0.0026876	6.3515	2.13219e-10	3.80868e-09
4649	ENSG00000128973	CLN6 transmembrane ER protein [Source:HGNC Symbol;Acc:HGNC:2077]	chr15	68206992	68257211	-1	q23	CLN6	47.26	protein_coding		7344	3336.75	-0.0141486	0.00222893	-6.34773	2.18521e-10	3.90011e-09
2919	ENSG00000110076	neurexin 2 [Source:HGNC Symbol;Acc:HGNC:8009]	chr11	64606174	64723197	-1	q13.1	NRXN2	54.53	protein_coding		10589	5289.97	-0.0163995	0.00258428	-6.34586	2.21193e-10	3.94449e-09
54	ENSG00000005022	solute carrier family 25 member 5 [Source:HGNC Symbol;Acc:HGNC:10991]	chrX	119468422	119471396	1	q24	SLC25A5	52.54	protein_coding		1555	92696.1	-0.0119141	0.00187755	-6.34554	2.21643e-10	3.94919e-09
12051	ENSG00000203760	centromere protein W [Source:HGNC Symbol;Acc:HGNC:21488]	chr6	126340115	126348875	1	q22.32	CENPW	35.6	protein_coding		854	8266.61	-0.0370516	0.00583956	-6.34494	2.2251e-10	3.96132e-09
519	ENSG00000051180	RAD51 recombinase [Source:HGNC Symbol;Acc:HGNC:9817]	chr15	40694774	40732340	1	q15.1	RAD51	43.47	protein_coding		3084	2008.66	-0.02919	0.00460224	-6.34257	2.25968e-10	4.0158e-09
10949	ENSG00000185100	adenylosuccinate synthase 1 [Source:HGNC Symbol;Acc:HGNC:20093]	chr14	104724229	104747325	1	q32.33	ADSS1	60.72	protein_coding		5732	1281.85	0.0224071	0.00353285	6.34252	2.26041e-10	4.0158e-09
13326	ENSG00000231943	PGM5P4 antisense RNA 1 [Source:HGNC Symbol;Acc:HGNC:51195]	chr2	113526836	113542694	-1	q14.1	PGM5P4-AS1	41.89	lncRNA		2423	73.0379	0.112124	0.0176783	6.34245	2.26138e-10	4.0158e-09
2812	ENSG00000108878	calcium voltage-gated channel auxiliary subunit gamma 1 [Source:HGNC Symbol;Acc:HGNC:1405]	chr17	67044554	67056797	1	q24.2	CACNG1	50.38	protein_coding		1302	44393.8	0.0722003	0.0113867	6.34075	2.28655e-10	4.05709e-09
12018	ENSG00000198951	alpha-N-acetylgalactosaminidase [Source:HGNC Symbol;Acc:HGNC:7631]	chr22	42058334	42070842	-1	q13.2	NAGA	53.26	protein_coding		3726	4639.28	-0.0130845	0.00206464	-6.33742	2.33649e-10	4.14225e-09
4016	ENSG00000121769	fatty acid binding protein 3 [Source:HGNC Symbol;Acc:HGNC:3557]	chr1	31365253	31376850	-1	p35.2	FABP3	50.58	protein_coding		1398	290180	0.078534	0.0123942	6.33637	2.35244e-10	4.16703e-09
8441	ENSG00000164707	solute carrier family 13 member 4 [Source:HGNC Symbol;Acc:HGNC:15827]	chr7	135681231	135729258	-1	q33	SLC13A4	46.8	protein_coding		8021	624.638	-0.0232673	0.00367238	-6.33575	2.36193e-10	4.18037e-09
2882	ENSG00000109743	bone marrow stromal cell antigen 1 [Source:HGNC Symbol;Acc:HGNC:1118]	chr4	15703065	15738313	1	p15.32	BST1	43.46	protein_coding		2865	1117.48	-0.0244577	0.00386145	-6.3338	2.39191e-10	4.22989e-09
7576	ENSG00000157693	transmembrane protein 268 [Source:HGNC Symbol;Acc:HGNC:24513]	chr9	114611206	114646422	1	q32	TMEM268	47.67	protein_coding		4792	908.528	0.01897	0.00299563	6.33257	2.41116e-10	4.26039e-09
4987	ENSG00000132199	enolase superfamily member 1 [Source:HGNC Symbol;Acc:HGNC:30365]	chr18	670318	712662	-1	p11.32	ENOSF1	46.09	protein_coding		11390	10673.1	-0.037347	0.00590126	-6.32864	2.47329e-10	4.36375e-09
5792	ENSG00000138136	ladybird homeobox 1 [Source:HGNC Symbol;Acc:HGNC:16960]	chr10	101226994	101229463	-1	q24.32	LBX1	65.1	protein_coding		1770	189.329	0.0916109	0.0144757	6.32861	2.47377e-10	4.36375e-09
7640	ENSG00000158427	thymosin beta 15B [Source:HGNC Symbol;Acc:HGNC:28612]	chrX	103918896	103966712	1	q22.2	TMSB15B	41.72	protein_coding		5523	727.317	-0.0277177	0.0043818	-6.32565	2.52176e-10	4.44323e-09
12546	ENSG00000214756	citrate synthase lysine methyltransferase [Source:HGNC Symbol;Acc:HGNC:33113]	chr11	62665309	62668496	1	q12.3	CSKMT	52.54	protein_coding		3185	291.319	-0.0379136	0.00599371	-6.32557	2.52301e-10	4.44323e-09
7311	ENSG00000154319	family with sequence similarity 167 member A [Source:HGNC Symbol;Acc:HGNC:15549]	chr8	11421476	11475908	-1	p23.1	FAM167A	52.56	protein_coding		5049	411.315	-0.0418541	0.00661936	-6.32298	2.56573e-10	4.51471e-09
11238	ENSG00000187616	myomaker, myoblast fusion factor [Source:HGNC Symbol;Acc:HGNC:33778]	chr9	133514586	133528612	-1	q34.2	MYMK	57.49	protein_coding		1021	87034.3	0.0719866	0.0113895	6.32043	2.60832e-10	4.58584e-09
8864	ENSG00000167323	stromal interaction molecule 1 [Source:HGNC Symbol;Acc:HGNC:11386]	chr11	3854527	4093210	1	p15.4	STIM1	42.52	protein_coding		7168	7628.17	0.0178958	0.00283273	6.3175	2.65837e-10	4.66997e-09
990	ENSG00000074621	solute carrier family 24 member 1 [Source:HGNC Symbol;Acc:HGNC:10975]	chr15	65611366	65660995	1	q22.31	SLC24A1	44.73	protein_coding		9084	1127.77	-0.0267978	0.0042455	-6.31203	2.75397e-10	4.83391e-09
15005	ENSG00000260428	scleraxis bHLH transcription factor [Source:HGNC Symbol;Acc:HGNC:32322]	chr8	144266453	144268481	1	q24.3	SCX	68.16	protein_coding		1106	768.958	0.0565787	0.008964	6.31176	2.75872e-10	4.83825e-09
13783	ENSG00000237976	RFX5 antisense RNA 1 [Source:HGNC Symbol;Acc:HGNC:40503]	chr1	151346967	151348027	1	q21.3	RFX5-AS1	51.56	lncRNA		618	611.309	-0.0314298	0.00498042	-6.31069	2.77798e-10	4.868e-09
19822	novelGene_ENSG00000149485_AS	NA	NA	NA	NA	NA	NA	NA	NA	NA	NA	NA	15538.2	0.0244595	0.00387611	6.31031	2.78473e-10	4.8758e-09
17360	novelGene_548	NA	NA	NA	NA	NA	NA	NA	NA	NA	NA	NA	551.647	-0.0324523	0.00514605	-6.30626	2.85856e-10	5.00094e-09
8025	ENSG00000162511	lysosomal protein transmembrane 5 [Source:HGNC Symbol;Acc:HGNC:29612]	chr1	30732469	30757774	-1	p35.2	LAPTM5	52.6	protein_coding		3228	2400.88	-0.0282013	0.00447694	-6.29923	2.99123e-10	5.22875e-09
16052	ENSG00000279088	TEC	chr10	73742995	73744230	-1	q22.2		42.48	TEC		1236	2198.88	-0.0144923	0.00230082	-6.29878	2.99997e-10	5.23971e-09
669	ENSG00000064199	sperm autoantigenic protein 17 [Source:HGNC Symbol;Acc:HGNC:11210]	chr11	124673844	124697518	1	q24.2	SPA17	37.93	protein_coding		5159	2243.12	-0.0424945	0.00674743	-6.29788	3.01741e-10	5.26583e-09
12269	ENSG00000205572	small EDRK-rich factor 1B [Source:HGNC Symbol;Acc:HGNC:10756]	chr5	70025247	70043113	1	q13.2	SERF1B	43.63	protein_coding		3051	7860.12	0.00964247	0.00153139	6.29657	3.0431e-10	5.30629e-09
8396	ENSG00000164366	coiled-coil domain containing 127 [Source:HGNC Symbol;Acc:HGNC:30520]	chr5	196868	218153	-1	p15.33	CCDC127	51.68	protein_coding		9642	7752.62	0.013126	0.00208512	6.29507	3.07253e-10	5.35322e-09
11342	ENSG00000188610	family with sequence similarity 72 member B [Source:HGNC Symbol;Acc:HGNC:24805]	chr1	121167646	121185539	-1	p11.2	FAM72B	41.53	protein_coding		3033	387.134	-0.0425356	0.0067585	-6.29365	3.10091e-10	5.39823e-09
21316	novelGene_ENSG00000265491_AS	NA	NA	NA	NA	NA	NA	NA	NA	NA	NA	NA	306.002	0.0334498	0.00532025	6.28726	3.23123e-10	5.62048e-09
972	ENSG00000073910	FRY microtubule binding protein [Source:HGNC Symbol;Acc:HGNC:20367]	chr13	31846713	32299125	1	q13.1	FRY	39.24	protein_coding		18852	4682.54	0.0328814	0.0052307	6.28623	3.25273e-10	5.65325e-09
6300	ENSG00000143028	synaptophysin like 2 [Source:HGNC Symbol;Acc:HGNC:27638]	chr1	109466546	109482134	1	p13.3	SYPL2	49.28	protein_coding		4042	4551.93	0.074364	0.0118323	6.28482	3.28231e-10	5.69999e-09
21032	novelGene_ENSG00000233270_AS	NA	NA	NA	NA	NA	NA	NA	NA	NA	NA	NA	7522.18	-0.0152101	0.00242037	-6.2842	3.29538e-10	5.71801e-09
19164	novelGene_ENSG00000124743_AS	NA	NA	NA	NA	NA	NA	NA	NA	NA	NA	NA	7639.25	0.150803	0.0240088	6.28115	3.36074e-10	5.82665e-09
6818	ENSG00000148123	phospholipid phosphatase related 1 [Source:HGNC Symbol;Acc:HGNC:25993]	chr9	101028727	101325135	1	q31.1	PLPPR1	38.58	protein_coding		3651	95.1601	0.107475	0.0171141	6.27993	3.38722e-10	5.86777e-09
18494	novelGene_ENSG00000095209_AS	NA	NA	NA	NA	NA	NA	NA	NA	NA	NA	NA	49.3295	0.0726631	0.0115722	6.27912	3.40499e-10	5.89374e-09
10315	ENSG00000178764	zinc fingers and homeoboxes 2 [Source:HGNC Symbol;Acc:HGNC:18513]	chr8	122781655	122974510	1	q24.13	ZHX2	46.3	protein_coding		4453	5564.14	0.0189483	0.00301829	6.27781	3.43373e-10	5.93864e-09
5725	ENSG00000137807	kinesin family member 23 [Source:HGNC Symbol;Acc:HGNC:6392]	chr15	69414246	69448427	1	q23	KIF23	39.36	protein_coding		6576	4844.57	-0.0547599	0.00872641	-6.2752	3.49194e-10	6.0344e-09
21470	novelGene_ENSG00000279493_AS	NA	NA	NA	NA	NA	NA	NA	NA	NA	NA	NA	170.82	0.0911756	0.0145301	6.27493	3.49787e-10	6.03973e-09
2152	ENSG00000103066	phospholipase A2 group XV [Source:HGNC Symbol;Acc:HGNC:17163]	chr16	68245304	68261058	1	q22.1	PLA2G15	53.91	protein_coding		4460	10660.4	0.0253999	0.00405259	6.26757	3.66718e-10	6.32693e-09
9937	ENSG00000175155	yippee like 2 [Source:HGNC Symbol;Acc:HGNC:18326]	chr17	59331655	59401729	1	q22	YPEL2	46.63	protein_coding		8701	1816.42	0.0277236	0.00442489	6.26538	3.71929e-10	6.41163e-09
6170	ENSG00000141499	WD repeat containing antisense to TP53 [Source:HGNC Symbol;Acc:HGNC:25522]	chr17	7686071	7703502	1	p13.1	WRAP53	50.13	protein_coding		5087	2326.94	-0.0123285	0.00196857	-6.26265	3.78493e-10	6.51948e-09
2814	ENSG00000108946	protein kinase cAMP-dependent type I regulatory subunit alpha [Source:HGNC Symbol;Acc:HGNC:9388]	chr17	68511780	68551319	1	q24.2	PRKAR1A	41.97	protein_coding		6821	44185.6	0.0214387	0.00342421	6.26091	3.82737e-10	6.58724e-09
2623	ENSG00000106991	endoglin [Source:HGNC Symbol;Acc:HGNC:3349]	chr9	127815013	127854658	-1	q34.11	ENG	53.14	protein_coding		3836	9036.64	-0.0157471	0.00251593	-6.25896	3.87556e-10	6.66477e-09
12707	ENSG00000222047	chromosome 10 putative open reading frame 55 [Source:HGNC Symbol;Acc:HGNC:31008]	chr10	73909969	73922777	-1	q22.2	C10orf55	51.61	lncRNA		2513	1084.76	-0.0201001	0.00321229	-6.25726	3.91808e-10	6.73243e-09
2615	ENSG00000106803	SEC61 translocon subunit beta [Source:HGNC Symbol;Acc:HGNC:16993]	chr9	99222064	99230615	1	q22.33	SEC61B	42.24	protein_coding		1209	20076.3	-0.00909852	0.0014548	-6.25413	3.99732e-10	6.86303e-09
9944	ENSG00000175197	DNA damage inducible transcript 3 [Source:HGNC Symbol;Acc:HGNC:2726]	chr12	57516588	57521737	-1	q13.3	DDIT3	51.55	protein_coding		1307	2358.21	0.0234819	0.00375698	6.25021	4.09889e-10	7.03173e-09
7488	ENSG00000156675	RAB11 family interacting protein 1 [Source:HGNC Symbol;Acc:HGNC:30265]	chr8	37858618	37899497	-1	p11.23	RAB11FIP1	45.89	protein_coding		9632	1797.84	-0.0182229	0.00291604	-6.24919	4.12574e-10	7.07045e-09
4811	ENSG00000130703	oxysterol binding protein like 2 [Source:HGNC Symbol;Acc:HGNC:15761]	chr20	62231922	62296213	1	q13.33	OSBPL2	52.75	protein_coding		13047	4538.02	0.0150322	0.0024055	6.2491	4.12812e-10	7.07045e-09
5239	ENSG00000134324	lipin 1 [Source:HGNC Symbol;Acc:HGNC:13345]	chr2	11677595	11827409	1	p25.1	LPIN1	46.76	protein_coding		11861	7533.57	0.0243868	0.0039044	6.24596	4.21197e-10	7.20824e-09
12459	ENSG00000213892	CEA cell adhesion molecule 16, tectorial membrane component [Source:HGNC Symbol;Acc:HGNC:31948]	chr19	44699151	44710718	1	q13.31	CEACAM16	54.2	protein_coding		1697	5157.43	0.0539924	0.00864869	6.24284	4.29696e-10	7.34776e-09
1063	ENSG00000077009	nicotinamide riboside kinase 2 [Source:HGNC Symbol;Acc:HGNC:17871]	chr19	3933103	3942416	1	p13.3	NMRK2	57.79	protein_coding		1141	17177.9	0.139782	0.0223935	6.24209	4.31771e-10	7.3773e-09
2556	ENSG00000106333	procollagen C-endopeptidase enhancer [Source:HGNC Symbol;Acc:HGNC:8738]	chr7	100602363	100608175	1	q22.1	PCOLCE	60.83	protein_coding		3346	816.677	-0.0277037	0.00443948	-6.2403	4.36725e-10	7.45595e-09
6430	ENSG00000143801	presenilin 2 [Source:HGNC Symbol;Acc:HGNC:9509]	chr1	226870184	226927726	1	q42.13	PSEN2	48.2	protein_coding		16397	4994.98	0.0337997	0.00541773	6.23872	4.41178e-10	7.52592e-09
21053	novelGene_ENSG00000235162_AS	NA	NA	NA	NA	NA	NA	NA	NA	NA	NA	NA	128.849	0.023059	0.0036971	6.23705	4.45897e-10	7.6003e-09
6589	ENSG00000145391	SET domain containing 7, histone lysine methyltransferase [Source:HGNC Symbol;Acc:HGNC:30412]	chr4	139495941	139606699	-1	q31.1	SETD7	42.84	protein_coding		13909	38739.8	0.0378371	0.00606977	6.2337	4.5555e-10	7.7586e-09
12856	ENSG00000225315	novel transcript, antisense to MYOM3	chr1	24040835	24086799	1	p36.11		48.75	lncRNA		454	188.749	0.0907741	0.0145787	6.2265	4.76967e-10	8.11685e-09
11806	ENSG00000198056	DNA primase subunit 1 [Source:HGNC Symbol;Acc:HGNC:9369]	chr12	56731296	56752374	-1	q13.3	PRIM1	42.96	protein_coding		2855	2082.7	-0.051149	0.00821901	-6.22326	4.86925e-10	8.27968e-09
7716	ENSG00000159231	carbonyl reductase 3 [Source:HGNC Symbol;Acc:HGNC:1549]	chr21	36135079	36146562	1	q22.12	CBR3	48.4	protein_coding		998	647.257	-0.0393959	0.00633111	-6.22258	4.8903e-10	8.30881e-09
16466	ENSG00000287331	novel transcript	chr4	6763508	6767660	1	p16.1		50.28	lncRNA		418	29.1253	0.116228	0.0186855	6.22021	4.96482e-10	8.42868e-09
2664	ENSG00000107566	ER lipid raft associated 1 [Source:HGNC Symbol;Acc:HGNC:16947]	chr10	100150094	100186033	-1	q24.31	ERLIN1	38.15	protein_coding		3491	6098.83	-0.0257305	0.00413769	-6.21857	5.01718e-10	8.51075e-09
21334	novelGene_ENSG00000267060_AS	NA	NA	NA	NA	NA	NA	NA	NA	NA	NA	NA	1956.08	0.0432837	0.00696288	6.21634	5.08875e-10	8.62527e-09
14036	ENSG00000243789	jumonji domain containing 7 [Source:HGNC Symbol;Acc:HGNC:34397]	chr15	41828092	41837581	1	q15.1	JMJD7	54.78	protein_coding		1964	4608.14	0.0251947	0.00405534	6.21274	5.20689e-10	8.81847e-09
16851	novelGene_2481	NA	NA	NA	NA	NA	NA	NA	NA	NA	NA	NA	111.258	0.0874538	0.0140887	6.20735	5.38847e-10	9.11568e-09
4155	ENSG00000123388	homeobox C11 [Source:HGNC Symbol;Acc:HGNC:5123]	chr12	53973126	53977643	1	q13.13	HOXC11	55.98	protein_coding		3265	3307.61	-0.011948	0.00192484	-6.20728	5.39097e-10	9.11568e-09
21554	novelGene_ENSG00000285769_AS	NA	NA	NA	NA	NA	NA	NA	NA	NA	NA	NA	173.11	0.0896043	0.0144415	6.20463	5.48265e-10	9.26332e-09
17678	novelGene_7322	NA	NA	NA	NA	NA	NA	NA	NA	NA	NA	NA	99.7678	0.0528815	0.00852373	6.20403	5.50358e-10	9.29128e-09
8997	ENSG00000168004_ENSG00000133328	NA	NA	NA	NA	NA	NA	NA	NA	NA	NA	NA	1118	0.0503986	0.00813021	6.19893	5.68496e-10	9.58987e-09
384	ENSG00000034510	thymosin beta 10 [Source:HGNC Symbol;Acc:HGNC:11879]	chr2	84905656	84906671	1	p11.2	TMSB10	63.48	protein_coding		461	1.09856e+06	-0.0182053	0.00293749	-6.19758	5.73394e-10	9.66482e-09
221	ENSG00000011523	centrosomal protein 68 [Source:HGNC Symbol;Acc:HGNC:29076]	chr2	65056366	65087004	1	p14	CEP68	47.81	protein_coding		8623	6253.57	0.011623	0.00187582	6.19624	5.78295e-10	9.73967e-09
19163	novelGene_ENSG00000124702_AS	NA	NA	NA	NA	NA	NA	NA	NA	NA	NA	NA	1525.48	0.034817	0.00562056	6.19457	5.84445e-10	9.83545e-09
17023	novelGene_3668	NA	NA	NA	NA	NA	NA	NA	NA	NA	NA	NA	156.066	0.0959005	0.015484	6.19353	5.88324e-10	9.89289e-09
10127	ENSG00000176973	family with sequence similarity 89 member B [Source:HGNC Symbol;Acc:HGNC:16708]	chr11	65572349	65574198	1	q13.1	FAM89B	64.22	protein_coding		1458	3057.92	0.0419333	0.00677105	6.19303	5.90201e-10	9.91659e-09
1075	ENSG00000077312	small nuclear ribonucleoprotein polypeptide A [Source:HGNC Symbol;Acc:HGNC:11151]	chr19	40750637	40765389	1	q13.2	SNRPA	50.77	protein_coding		2353	13302.4	-0.0113895	0.00183999	-6.19	6.01642e-10	1.01008e-08
5332	ENSG00000135111	T-box transcription factor 3 [Source:HGNC Symbol;Acc:HGNC:11602]	chr12	114670255	114684175	-1	q24.21	TBX3	47.3	protein_coding		5960	1447.71	-0.0200562	0.00324141	-6.18749	6.11291e-10	1.02547e-08
5582	ENSG00000136828	Ral GEF with PH domain and SH3 binding motif 1 [Source:HGNC Symbol;Acc:HGNC:16851]	chr9	126914774	127223166	1	q33.3	RALGPS1	46.49	protein_coding		10507	345.206	0.0263135	0.00425414	6.18539	6.19501e-10	1.03842e-08
4964	ENSG00000131943	chromosome 19 open reading frame 12 [Source:HGNC Symbol;Acc:HGNC:25443]	chr19	29698937	29715789	-1	q12	C19orf12	50.44	protein_coding		5327	4363.61	0.0159839	0.00258617	6.18051	6.38933e-10	1.06976e-08
21248	novelGene_ENSG00000258984_AS	NA	NA	NA	NA	NA	NA	NA	NA	NA	NA	NA	1393.6	0.0186043	0.00301019	6.18045	6.39207e-10	1.06976e-08
9621	ENSG00000172456	FGGY carbohydrate kinase domain containing [Source:HGNC Symbol;Acc:HGNC:25610]	chr1	59296638	59810647	1	p32.1	FGGY	40.3	protein_coding		12174	7339.54	-0.0181709	0.00294094	-6.1786	6.46743e-10	1.08152e-08
4654	ENSG00000129038	lysyl oxidase like 1 [Source:HGNC Symbol;Acc:HGNC:6665]	chr15	73925989	73952137	1	q24.1	LOXL1	55.02	protein_coding		3637	18087.6	-0.0230315	0.00372903	-6.17626	6.56366e-10	1.09675e-08
451	ENSG00000044115	catenin alpha 1 [Source:HGNC Symbol;Acc:HGNC:2509]	chr5	138610967	138935034	1	q31.2	CTNNA1	44.15	protein_coding		8830	127079	0.0226534	0.00366962	6.17322	6.69127e-10	1.11719e-08
4070	ENSG00000122507	Bardet-Biedl syndrome 9 [Source:HGNC Symbol;Acc:HGNC:30000]	chr7	33109557	33877180	1	p14.3	BBS9	38.88	protein_coding		8981	3771.32	0.041468	0.00671768	6.17296	6.70222e-10	1.11814e-08
10379	ENSG00000179304	family with sequence similarity 156 member B [Source:HGNC Symbol;Acc:HGNC:31962]	chrX	52891306	52908560	1	p11.22	FAM156B	48.73	protein_coding		4456	2321.47	-0.0110834	0.00179569	-6.17221	6.73403e-10	1.12257e-08
16092	ENSG00000279619	novel transcript	chr19	35137645	35139580	-1	q13.12		58.73	TEC		1936	1404.01	0.0721996	0.011702	6.16983	6.83625e-10	1.13871e-08
1597	ENSG00000095637	sorbin and SH3 domain containing 1 [Source:HGNC Symbol;Acc:HGNC:14565]	chr10	95311771	95561414	-1	q24.1	SORBS1	44.47	protein_coding		10951	8018.98	0.0213654	0.00346331	6.16906	6.86955e-10	1.14336e-08
6766	ENSG00000147421	homeobox containing 1 [Source:HGNC Symbol;Acc:HGNC:26137]	chr8	28890395	29064764	1	p21.1	HMBOX1	37.72	protein_coding		6633	1632.81	0.0270434	0.00438498	6.16727	6.94774e-10	1.15547e-08
1447	ENSG00000089639	GEM interacting protein [Source:HGNC Symbol;Acc:HGNC:24852]	chr19	19629476	19643657	-1	p13.11	GMIP	56.13	protein_coding		3730	1833.44	0.0211089	0.00342299	6.16679	6.96921e-10	1.15813e-08
14310	ENSG00000250159	novel transcript	chr5	137809780	137889394	-1	q31.2		38.18	lncRNA		13133	330.9	0.0470437	0.00763322	6.16302	7.13692e-10	1.18508e-08
5144	ENSG00000133328	phospholipase A and acyltransferase 2 [Source:HGNC Symbol;Acc:HGNC:17824]	chr11	63552770	63563379	-1	q12.3	PLAAT2	47.86	protein_coding		738	139.212	0.107402	0.0174296	6.16207	7.18023e-10	1.19133e-08
14318	ENSG00000250303	long intergenic non-protein coding RNA 2762 [Source:HGNC Symbol;Acc:HGNC:27443]	chr11	112270749	112362534	1	q23.1	LINC02762	45.04	lncRNA		5965	13901.3	0.0324516	0.00526978	6.15804	7.36489e-10	1.22054e-08
2232	ENSG00000103742	immunoglobulin superfamily DCC subclass member 4 [Source:HGNC Symbol;Acc:HGNC:13770]	chr15	65381484	65422947	-1	q22.31	IGDCC4	51.79	protein_coding		7619	3665.7	0.022292	0.00362002	6.15798	7.36774e-10	1.22054e-08
7928	ENSG00000161547	serine and arginine rich splicing factor 2 [Source:HGNC Symbol;Acc:HGNC:10783]	chr17	76734115	76737333	-1	q25.1	SRSF2	48.99	protein_coding		2976	24960.3	-0.0112885	0.00183333	-6.15737	7.39623e-10	1.2243e-08
12737	ENSG00000223773	CD99 molecule pseudogene 1 [Source:HGNC Symbol;Acc:HGNC:7083]	chrX	2609348	2657229	1	p22.33	CD99P1	43.25	transcribed_unprocessed_pseudogene		5921	334.9	-0.0214971	0.00349215	-6.15584	7.46822e-10	1.23525e-08
2290	ENSG00000104518	gasdermin D [Source:HGNC Symbol;Acc:HGNC:25697]	chr8	143553207	143563062	1	q24.3	GSDMD	62.14	protein_coding		5085	215.297	-0.0290217	0.00471639	-6.15337	7.58542e-10	1.25366e-08
8635	ENSG00000165949	interferon alpha inducible protein 27 [Source:HGNC Symbol;Acc:HGNC:5397]	chr14	94104836	94116698	1	q32.12	IFI27	48.7	protein_coding		4147	698.326	0.039394	0.00640369	6.15177	7.66251e-10	1.26542e-08
11043	ENSG00000185739	sarcalumenin [Source:HGNC Symbol;Acc:HGNC:11295]	chr16	4189374	4242080	-1	p13.3	SRL	51.8	protein_coding		5702	8806.66	0.127161	0.0206719	6.15137	7.6816e-10	1.26741e-08
1484	ENSG00000090539	chordin [Source:HGNC Symbol;Acc:HGNC:1949]	chr3	184380073	184390736	1	q27.1	CHRD	59.37	protein_coding		6620	2426.98	0.0440331	0.00715838	6.15127	7.68649e-10	1.26741e-08
15602	ENSG00000270885	RAS like family 10 member B [Source:HGNC Symbol;Acc:HGNC:30295]	chr17	35731639	35743521	1	q12	RASL10B	54.99	protein_coding		3512	282.343	0.0259241	0.004215	6.15043	7.72715e-10	1.27312e-08
7839	ENSG00000160469	BR serine/threonine kinase 1 [Source:HGNC Symbol;Acc:HGNC:18994]	chr19	55282072	55312562	1	q13.42	BRSK1	54.43	protein_coding		3954	1006.25	0.0173269	0.00281752	6.14968	7.76378e-10	1.27816e-08
10593	ENSG00000181982	coiled-coil domain containing 149 [Source:HGNC Symbol;Acc:HGNC:25405]	chr4	24806117	24980204	-1	p15.2	CCDC149	43.48	protein_coding		9670	584.719	0.0221598	0.00360535	6.14636	7.92802e-10	1.3033e-08
8246	ENSG00000163794	urocortin [Source:HGNC Symbol;Acc:HGNC:12516]	chr2	27307400	27308445	-1	p23.3	UCN	68.64	protein_coding		795	779.515	0.0466268	0.0075861	6.14635	7.92872e-10	1.3033e-08
14278	ENSG00000249628	long intergenic non-protein coding RNA 942 [Source:HGNC Symbol;Acc:HGNC:48636]	chr12	1500525	1504424	1	p13.33	LINC00942	55	lncRNA		2210	1577.76	0.0188082	0.0030611	6.14426	8.03355e-10	1.3195e-08
9716	ENSG00000173210	actin binding LIM protein family member 3 [Source:HGNC Symbol;Acc:HGNC:29132]	chr5	149141483	149260542	1	q32	ABLIM3	44.42	protein_coding		7225	82162.9	0.0241352	0.00392833	6.14387	8.05332e-10	1.32173e-08
17572	novelGene_6599	NA	NA	NA	NA	NA	NA	NA	NA	NA	NA	NA	130.482	0.118024	0.0192144	6.14248	8.12418e-10	1.33233e-08
3147	ENSG00000112320	sine oculis binding protein homolog [Source:HGNC Symbol;Acc:HGNC:29256]	chr6	107490106	107661306	1	q21	SOBP	41.61	protein_coding		7895	723.254	0.0291658	0.00474852	6.14208	8.14494e-10	1.3347e-08
10029	ENSG00000175970	unc-119 lipid binding chaperone B [Source:HGNC Symbol;Acc:HGNC:16488]	chr12	120710458	120723640	1	q24.31	UNC119B	48.12	protein_coding		5172	2888.96	-0.0155172	0.00252785	-6.13849	8.3309e-10	1.36412e-08
9069	ENSG00000168476	receptor accessory protein 4 [Source:HGNC Symbol;Acc:HGNC:26176]	chr8	22138020	22141951	-1	p21.3	REEP4	62.11	protein_coding		2266	2363.9	-0.0153243	0.00249649	-6.13834	8.33861e-10	1.36433e-08
5290	ENSG00000134824	fatty acid desaturase 2 [Source:HGNC Symbol;Acc:HGNC:3575]	chr11	61792980	61867354	1	q12.2	FADS2	51.23	protein_coding		10553	59004.2	0.0349644	0.00569651	6.13785	8.36434e-10	1.36749e-08
12631	ENSG00000217555	chemokine like factor [Source:HGNC Symbol;Acc:HGNC:13253]	chr16	66552563	66566251	1	q21	CKLF	41.69	protein_coding		1161	10703.9	-0.0230617	0.00375832	-6.13617	8.45344e-10	1.38099e-08
8811	ENSG00000166963	microtubule associated protein 1A [Source:HGNC Symbol;Acc:HGNC:6835]	chr15	43510958	43531620	1	q15.3	MAP1A	52.57	protein_coding		10646	108953	0.0264228	0.00430795	6.1335	8.59665e-10	1.4033e-08
16202	ENSG00000283528	TRPM8 channel associated factor 2C [Source:HGNC Symbol;Acc:HGNC:53641]	chr7	143639230	143647646	-1	q35	TCAF2C	47.99	protein_coding		2577	208.262	-0.0176158	0.00287237	-6.13285	8.63212e-10	1.40783e-08
18370	novelGene_ENSG00000079308_AS	NA	NA	NA	NA	NA	NA	NA	NA	NA	NA	NA	21914.6	0.030982	0.00505191	6.13274	8.63763e-10	1.40783e-08
1717	ENSG00000100077	G protein-coupled receptor kinase 3 [Source:HGNC Symbol;Acc:HGNC:290]	chr22	25564675	25729294	1	q12.1	GRK3	40.6	protein_coding		9477	1315.38	0.0237446	0.00387272	6.13123	8.72012e-10	1.41949e-08
11524	ENSG00000196549	membrane metalloendopeptidase [Source:HGNC Symbol;Acc:HGNC:7154]	chr3	155024124	155183704	1	q25.2	MME	37.52	protein_coding		9863	9361.22	-0.0651608	0.010628	-6.13107	8.72885e-10	1.41949e-08
2567	ENSG00000106399	replication protein A3 [Source:HGNC Symbol;Acc:HGNC:10291]	chr7	7636518	7718607	-1	p21.3	RPA3	37.19	protein_coding		3232	6365.93	-0.0342289	0.00558286	-6.13107	8.72926e-10	1.41949e-08
2847	ENSG00000109323	mannosidase beta [Source:HGNC Symbol;Acc:HGNC:6831]	chr4	102630770	102760994	-1	q24	MANBA	39.25	protein_coding		11743	3901.77	0.019425	0.0031694	6.12891	8.84842e-10	1.43777e-08
61	ENSG00000005189	RNA exonuclease 5 [Source:HGNC Symbol;Acc:HGNC:24661]	chr16	20806429	20849665	1	p12.3	REXO5	39.89	protein_coding		4111	1737.35	-0.0400334	0.00653324	-6.12765	8.91888e-10	1.44811e-08
16792	novelGene_2174	NA	NA	NA	NA	NA	NA	NA	NA	NA	NA	NA	105.474	0.0876816	0.0143114	6.12669	8.97279e-10	1.45575e-08
879	ENSG00000070756	poly(A) binding protein cytoplasmic 1 [Source:HGNC Symbol;Acc:HGNC:8554]	chr8	100685816	100722809	-1	q22.3	PABPC1	40.75	protein_coding		9546	91430.1	-0.0155333	0.00253586	-6.12546	9.04217e-10	1.46588e-08
46	ENSG00000004848	aristaless related homeobox [Source:HGNC Symbol;Acc:HGNC:18060]	chrX	25003694	25016420	-1	p21.3	ARX	54.62	protein_coding		3114	676.655	0.0633459	0.0103421	6.12508	9.06394e-10	1.46829e-08
6758	ENSG00000147324	malignant fibrous histiocytoma amplified sequence 1 [Source:HGNC Symbol;Acc:HGNC:16982]	chr8	8783354	8893630	-1	p23.1	MFHAS1	44.15	protein_coding		6868	2260.05	0.018256	0.00298145	6.12318	9.17243e-10	1.48452e-08
19657	novelGene_ENSG00000142920_AS	NA	NA	NA	NA	NA	NA	NA	NA	NA	NA	NA	1305.66	0.0367275	0.0059982	6.12308	9.17815e-10	1.48452e-08
8010	ENSG00000162407	phospholipid phosphatase 3 [Source:HGNC Symbol;Acc:HGNC:9229]	chr1	56494761	56645301	-1	p32.2	PLPP3	41.42	protein_coding		5272	3845.43	-0.0345018	0.00564032	-6.11699	9.53575e-10	1.54074e-08
12044	ENSG00000203709_ENSG00000174059	NA	NA	NA	NA	NA	NA	NA	NA	NA	NA	NA	860.515	0.0435455	0.0071189	6.11688	9.54237e-10	1.54074e-08
1669	ENSG00000099860	growth arrest and DNA damage inducible beta [Source:HGNC Symbol;Acc:HGNC:4096]	chr19	2476122	2478259	1	p13.3	GADD45B	60.24	protein_coding		2138	7112.38	-0.0228334	0.0037329	-6.11679	9.54801e-10	1.54074e-08
14517	ENSG00000254560	BBOX1 antisense RNA 1 [Source:HGNC Symbol;Acc:HGNC:50700]	chr11	27047186	27220113	-1	p14.1	BBOX1-AS1	38.93	lncRNA		1343	302.189	0.0393901	0.00643979	6.11668	9.55477e-10	1.54074e-08
9004	ENSG00000168038	unc-51 like kinase 4 [Source:HGNC Symbol;Acc:HGNC:15784]	chr3	41246599	41962130	-1	p22.1	ULK4	39.38	protein_coding		6279	1233.63	0.0255223	0.00417428	6.11419	9.70487e-10	1.56376e-08
21568	novelGene_ENSG00000286196_AS	NA	NA	NA	NA	NA	NA	NA	NA	NA	NA	NA	251.623	-0.032737	0.00535446	-6.11397	9.71822e-10	1.56472e-08
6674	ENSG00000146386	ABRA C-terminal like [Source:HGNC Symbol;Acc:HGNC:21230]	chr6	139028745	139043302	1	q24.1	ABRACL	44.13	protein_coding		1137	6200.52	-0.0124581	0.00203786	-6.11334	9.75654e-10	1.5697e-08
16761	novelGene_2019	NA	NA	NA	NA	NA	NA	NA	NA	NA	NA	NA	52741.3	0.0464354	0.00759606	6.11309	9.77213e-10	1.57102e-08
7920	ENSG00000161328	leucine rich repeat containing 56 [Source:HGNC Symbol;Acc:HGNC:25430]	chr11	537527	554912	1	p15.5	LRRC56	59.96	protein_coding		2765	180.501	0.024233	0.0039671	6.1085	1.00573e-09	1.61564e-08
709	ENSG00000065328	minichromosome maintenance 10 replication initiation factor [Source:HGNC Symbol;Acc:HGNC:18043]	chr10	13161558	13211110	1	p13	MCM10	43.59	protein_coding		5456	974.051	-0.0863796	0.0141439	-6.1072	1.01395e-09	1.6276e-08
4722	ENSG00000129946	SHC adaptor protein 2 [Source:HGNC Symbol;Acc:HGNC:29869]	chr19	416589	461033	-1	p13.3	SHC2	58.72	protein_coding		4162	182.855	0.105383	0.0172577	6.10639	1.01907e-09	1.63459e-08
3879	ENSG00000120053	glutamic-oxaloacetic transaminase 1 [Source:HGNC Symbol;Acc:HGNC:4432]	chr10	99396870	99430624	-1	q24.2	GOT1	42.9	protein_coding		2424	14864.1	0.016523	0.00270681	6.10425	1.03283e-09	1.65542e-08
12959	ENSG00000226784	phosphoglycerate mutase family member 4 [Source:HGNC Symbol;Acc:HGNC:21731]	chrX	77967949	77969638	-1	q21.1	PGAM4	50.24	protein_coding		1690	2144.83	-0.0148438	0.00243304	-6.10094	1.05445e-09	1.68878e-08
9505	ENSG00000171608	phosphatidylinositol-4,5-bisphosphate 3-kinase catalytic subunit delta [Source:HGNC Symbol;Acc:HGNC:8977]	chr1	9651731	9729114	1	p36.22	PIK3CD	51.33	protein_coding		6333	7188.41	-0.0208179	0.0034147	-6.09654	1.08388e-09	1.73462e-08
21257	novelGene_ENSG00000259316_AS	NA	NA	NA	NA	NA	NA	NA	NA	NA	NA	NA	53.8159	-0.0820987	0.0134817	-6.08965	1.13161e-09	1.80963e-08
19723	novelGene_ENSG00000144677_AS	NA	NA	NA	NA	NA	NA	NA	NA	NA	NA	NA	52.6682	0.0530709	0.0087181	6.08744	1.14729e-09	1.83217e-08
18944	novelGene_ENSG00000114854_AS	NA	NA	NA	NA	NA	NA	NA	NA	NA	NA	NA	202453	0.0683496	0.011228	6.08742	1.14743e-09	1.83217e-08
10939	ENSG00000185028	leucine rich repeat containing 14B [Source:HGNC Symbol;Acc:HGNC:37268]	chr5	191495	196334	1	p15.33	LRRC14B	61.59	protein_coding		2570	1417.57	0.101402	0.0166592	6.08682	1.15172e-09	1.83765e-08
3231	ENSG00000113356	RNA polymerase III subunit G [Source:HGNC Symbol;Acc:HGNC:30075]	chr5	90471748	90514557	1	q14.3	POLR3G	37.84	protein_coding		4024	337.684	-0.036633	0.00601912	-6.0861	1.15693e-09	1.84456e-08
9298	ENSG00000170100	zinc finger protein 778 [Source:HGNC Symbol;Acc:HGNC:26479]	chr16	89217703	89237141	1	q24.3	ZNF778	48.95	protein_coding		11343	2179.93	0.0130259	0.00214231	6.08032	1.19942e-09	1.91088e-08
379	ENSG00000033327	GRB2 associated binding protein 2 [Source:HGNC Symbol;Acc:HGNC:14458]	chr11	78215293	78418348	-1	q14.1	GAB2	41.71	protein_coding		6775	10941.4	0.0251218	0.00413271	6.07878	1.21102e-09	1.92791e-08
8173	ENSG00000163453	insulin like growth factor binding protein 7 [Source:HGNC Symbol;Acc:HGNC:5476]	chr4	57030773	57110385	-1	q12	IGFBP7	42.44	protein_coding		1930	24897.5	0.0314388	0.00517332	6.07711	1.22365e-09	1.94656e-08
14972	ENSG00000260213	CENPN antisense RNA 1 [Source:HGNC Symbol;Acc:HGNC:55106]	chr16	81016792	81035759	-1	q23.2	CENPN-AS1	42.05	lncRNA		3393	268.969	-0.0606991	0.00998951	-6.07628	1.23002e-09	1.95522e-08
4453	ENSG00000126453	BCL2 like 12 [Source:HGNC Symbol;Acc:HGNC:13787]	chr19	49665142	49673916	1	q13.33	BCL2L12	54.34	protein_coding		2216	4236.14	-0.0157404	0.00259208	-6.0725	1.2593e-09	2.00028e-08
2006	ENSG00000101638	ST8 alpha-N-acetyl-neuraminide alpha-2,8-sialyltransferase 5 [Source:HGNC Symbol;Acc:HGNC:17827]	chr18	46667821	46759257	-1	q21.1	ST8SIA5	47.59	protein_coding		15673	4534.02	0.023958	0.00394547	6.0723	1.26094e-09	2.00138e-08
6422	ENSG00000143771	cornichon family AMPA receptor auxiliary protein 4 [Source:HGNC Symbol;Acc:HGNC:25013]	chr1	224356858	224379459	1	q42.11	CNIH4	43.2	protein_coding		5090	15092.7	-0.00992141	0.00163417	-6.07123	1.26932e-09	2.01317e-08
1003	ENSG00000075142	sorcin [Source:HGNC Symbol;Acc:HGNC:11292]	chr7	88205115	88226993	-1	q21.12	SRI	39.54	protein_coding		4226	19705.6	-0.00844609	0.00139176	-6.06865	1.28987e-09	2.04424e-08
69	ENSG00000005448	WD repeat domain 54 [Source:HGNC Symbol;Acc:HGNC:25770]	chr2	74421678	74425755	1	p13.1	WDR54	54.68	protein_coding		2852	5431.66	-0.0287321	0.00473534	-6.0676	1.29839e-09	2.05621e-08
3736	ENSG00000118503	TNF alpha induced protein 3 [Source:HGNC Symbol;Acc:HGNC:11896]	chr6	137867214	137883312	1	q23.3	TNFAIP3	43.95	protein_coding		5025	1480.07	0.0234221	0.00386035	6.06736	1.30033e-09	2.05773e-08
1372	ENSG00000087589	Cas scaffold protein family member 4 [Source:HGNC Symbol;Acc:HGNC:15878]	chr20	56412112	56460387	1	q13.31	CASS4	45.22	protein_coding		5070	6153.86	0.038357	0.00632605	6.06334	1.33326e-09	2.10827e-08
13329	ENSG00000231969	MMADHC divergent transcript [Source:HGNC Symbol;Acc:HGNC:41087]	chr2	149587196	150047447	1	q23.2	MMADHC-DT	37.4	lncRNA		7149	161.984	0.0258436	0.00426245	6.06309	1.33531e-09	2.10995e-08
982	ENSG00000074319	tumor susceptibility 101 [Source:HGNC Symbol;Acc:HGNC:15971]	chr11	18468336	18526951	-1	p15.1	TSG101	39.61	protein_coding		3558	30550.8	0.0179958	0.00296835	6.06257	1.33962e-09	2.11519e-08
10804	ENSG00000183785	tubulin alpha 8 [Source:HGNC Symbol;Acc:HGNC:12410]	chr22	18110100	18146683	1	q11.21	TUBA8	48.3	protein_coding		5424	759.889	0.0644351	0.0106325	6.06019	1.35957e-09	2.14509e-08
14167	ENSG00000247095	MIR210 host gene [Source:HGNC Symbol;Acc:HGNC:39524]	chr11	565660	568457	-1	p15.5	MIR210HG	61.54	lncRNA		2321	1933.1	-0.014425	0.00238049	-6.05969	1.36387e-09	2.15027e-08
19605	novelGene_ENSG00000140416_AS	NA	NA	NA	NA	NA	NA	NA	NA	NA	NA	NA	20248	0.060044	0.00991344	6.05682	1.38836e-09	2.18725e-08
8281	ENSG00000163923	ribosomal protein L39 like [Source:HGNC Symbol;Acc:HGNC:17094]	chr3	187120948	187180908	-1	q27.3	RPL39L	41.84	protein_coding		1033	1014.79	-0.0292805	0.00483569	-6.05508	1.40347e-09	2.20942e-08
8608	ENSG00000165795	NDRG family member 2 [Source:HGNC Symbol;Acc:HGNC:14460]	chr14	21016763	21070872	-1	q11.2	NDRG2	48	protein_coding		7550	6546.53	0.045258	0.00747746	6.05259	1.42539e-09	2.24226e-08
14196	ENSG00000247982	long intergenic non-protein coding RNA 926 [Source:HGNC Symbol;Acc:HGNC:27514]	chr15	57300365	57307769	1	q21.3	LINC00926	49.29	lncRNA		3669	187.626	-0.0247242	0.00408548	-6.05174	1.43294e-09	2.25092e-08
5040	ENSG00000132570	pterin-4 alpha-carbinolamine dehydratase 2 [Source:HGNC Symbol;Acc:HGNC:24474]	chr5	134905120	135007959	1	q31.1	PCBD2	42.14	protein_coding		8324	2352.51	0.0110013	0.00181791	6.05164	1.43375e-09	2.25092e-08
5160	ENSG00000133639	BTG anti-proliferation factor 1 [Source:HGNC Symbol;Acc:HGNC:1130]	chr12	92140278	92145846	-1	q21.33	BTG1	42.38	protein_coding		4855	15718.2	0.0131092	0.00216624	6.05161	1.43407e-09	2.25092e-08
16173	ENSG00000282556	novel transcript, antisense to PRKCDBP	chr11	6319140	6360454	1	p15.4		43.83	lncRNA		4764	1625.52	0.0298095	0.00492636	6.05101	1.43938e-09	2.25646e-08
5816	ENSG00000138356	aldehyde oxidase 1 [Source:HGNC Symbol;Acc:HGNC:553]	chr2	200586014	200677064	1	q33.1	AOX1	41.53	protein_coding		5410	3146.33	-0.0288545	0.00476857	-6.05097	1.43973e-09	2.25646e-08
1457	ENSG00000089820	Rho GTPase activating protein 4 [Source:HGNC Symbol;Acc:HGNC:674]	chrX	153907367	153934999	-1	q28	ARHGAP4	58.14	protein_coding		5580	846.092	-0.0239233	0.00395428	-6.04998	1.44866e-09	2.26879e-08
392	ENSG00000035499	DEP domain containing 1B [Source:HGNC Symbol;Acc:HGNC:24902]	chr5	60596912	60700190	-1	q12.1	DEPDC1B	38.63	protein_coding		3806	824.828	-0.0739169	0.0122341	-6.04187	1.5234e-09	2.38407e-08
3352	ENSG00000114779	abhydrolase domain containing 14B [Source:HGNC Symbol;Acc:HGNC:28235]	chr3	51968510	51983409	-1	p21.2	ABHD14B	55.05	protein_coding		3161	11506.9	-0.0187382	0.00310161	-6.04145	1.52733e-09	2.38846e-08
12728	ENSG00000223612	EGFR-coamplified and overexpressed protein (ECOP) pseudogene	chr1	145233001	145233519	1	q21.1		61.46	processed_pseudogene		519	3208.99	-0.0181849	0.00301086	-6.03976	1.54341e-09	2.41183e-08
614	ENSG00000060140	serine/threonine/tyrosine kinase 1 [Source:HGNC Symbol;Acc:HGNC:18889]	chr12	10618923	10674318	-1	p13.2	STYK1	39.44	protein_coding		3440	1141.45	0.0215418	0.00356736	6.03858	1.55481e-09	2.42786e-08
3454	ENSG00000115539	phosducin like 3 [Source:HGNC Symbol;Acc:HGNC:28860]	chr2	100562993	100576739	1	q11.2	PDCL3	46.62	protein_coding		1532	18431.5	0.0211589	0.00350486	6.03702	1.56984e-09	2.44952e-08
16203	ENSG00000283537	novel TRPM8 channel-associated factor pseudogene	chr7	143620943	143645675	1	q35		41.54	transcribed_unprocessed_pseudogene		2579	254.416	-0.0201517	0.00333914	-6.03498	1.58979e-09	2.47883e-08
6514	ENSG00000144596	glutamate receptor interacting protein 2 [Source:HGNC Symbol;Acc:HGNC:23841]	chr3	14489107	14556075	-1	p25.1	GRIP2	52.35	protein_coding		11889	4240.27	0.119477	0.019798	6.03479	1.5917e-09	2.48e-08
17893	novelGene_8695	NA	NA	NA	NA	NA	NA	NA	NA	NA	NA	NA	88.0416	-0.04486	0.00743495	-6.03366	1.60282e-09	2.49549e-08
18040	novelGene_9579	NA	NA	NA	NA	NA	NA	NA	NA	NA	NA	NA	1512.17	0.04375	0.0072537	6.03141	1.62537e-09	2.52873e-08
6294	ENSG00000142920	antizyme inhibitor 2 [Source:HGNC Symbol;Acc:HGNC:29957]	chr1	33081104	33123492	1	p35.1	AZIN2	46.14	protein_coding		9581	18096.8	0.0357601	0.00593256	6.02776	1.66246e-09	2.58454e-08
17246	novelGene_482	NA	NA	NA	NA	NA	NA	NA	NA	NA	NA	NA	121.131	0.0809953	0.0134375	6.02756	1.66453e-09	2.58587e-08
14501	ENSG00000254433	novel transcript	chr11	106085990	106101975	-1	q22.3		34.81	lncRNA		1247	77.5087	0.033106	0.00549548	6.02423	1.69917e-09	2.63776e-08
9614	ENSG00000172403	synaptopodin 2 [Source:HGNC Symbol;Acc:HGNC:17732]	chr4	118850688	119061247	1	q26	SYNPO2	38.36	protein_coding		19530	78538.1	0.0270969	0.00449855	6.02347	1.70712e-09	2.64816e-08
21159	novelGene_ENSG00000249743_AS	NA	NA	NA	NA	NA	NA	NA	NA	NA	NA	NA	107.45	0.0542748	0.0090178	6.01863	1.75894e-09	2.72656e-08
3733	ENSG00000118491	zinc finger C2HC-type containing 1B [Source:HGNC Symbol;Acc:HGNC:21174]	chr6	143864436	143938343	1	q24.2	ZC2HC1B	39.82	protein_coding		1072	161.797	0.0965648	0.0160458	6.01806	1.76521e-09	2.73427e-08
7701	ENSG00000159166	ladinin 1 [Source:HGNC Symbol;Acc:HGNC:6472]	chr1	201380833	201399915	-1	q32.1	LAD1	54.89	protein_coding		3261	9601.12	0.0336267	0.00558822	6.01742	1.77223e-09	2.74315e-08
7386	ENSG00000155363	Mov10 RISC complex RNA helicase [Source:HGNC Symbol;Acc:HGNC:7200]	chr1	112673141	112700746	1	p13.2	MOV10	48.61	protein_coding		6509	3755.64	-0.017554	0.00291796	-6.01583	1.78967e-09	2.76812e-08
20020	novelGene_ENSG00000161888_AS	NA	NA	NA	NA	NA	NA	NA	NA	NA	NA	NA	4450.66	-0.0698488	0.0116121	-6.01517	1.79696e-09	2.77737e-08
19911	novelGene_ENSG00000155886_AS	NA	NA	NA	NA	NA	NA	NA	NA	NA	NA	NA	392.001	0.0466605	0.00775983	6.01308	1.82027e-09	2.81136e-08
13610	ENSG00000235716	keratin 18 pseudogene 46 [Source:HGNC Symbol;Acc:HGNC:33416]	chr2	161580072	161581350	1	q24.2	KRT18P46	51.92	processed_pseudogene		1279	114.828	0.0327848	0.00545262	6.01267	1.82494e-09	2.81651e-08
4328	ENSG00000125384	prostaglandin E receptor 2 [Source:HGNC Symbol;Acc:HGNC:9594]	chr14	52314305	52328598	1	q22.1	PTGER2	42.21	protein_coding		2465	8394.88	-0.0192132	0.00319563	-6.01232	1.82887e-09	2.82052e-08
1100	ENSG00000078269	synaptojanin 2 [Source:HGNC Symbol;Acc:HGNC:11504]	chr6	157981863	158099176	1	q25.3	SYNJ2	49.67	protein_coding		12517	4281.12	0.0209442	0.00348382	6.01184	1.83431e-09	2.82686e-08
2575	ENSG00000106462	enhancer of zeste 2 polycomb repressive complex 2 subunit [Source:HGNC Symbol;Acc:HGNC:3527]	chr7	148807257	148884321	-1	q36.1	EZH2	39.19	protein_coding		10774	3494.9	-0.0375664	0.00625139	-6.00928	1.86351e-09	2.86977e-08
2099	ENSG00000102743	solute carrier family 25 member 15 [Source:HGNC Symbol;Acc:HGNC:10985]	chr13	40789412	40812460	1	q14.11	SLC25A15	46.25	protein_coding		4186	2326	-0.0107324	0.00178609	-6.00888	1.86804e-09	2.87467e-08
7965	ENSG00000161981	small nuclear ribonucleoprotein U11/U12 subunit 25 [Source:HGNC Symbol;Acc:HGNC:14161]	chr16	53828	57669	1	p13.3	SNRNP25	54.76	protein_coding		2242	4667.28	-0.0149135	0.0024843	-6.00311	1.93572e-09	2.97666e-08
504	ENSG00000049769	protein phosphatase 1 regulatory subunit 3F [Source:HGNC Symbol;Acc:HGNC:14944]	chrX	49269793	49301461	1	p11.23	PPP1R3F	47.9	protein_coding		4378	2676.14	0.0286998	0.00478128	6.00254	1.94259e-09	2.98506e-08
10460	ENSG00000180354	maturin, neural progenitor differentiation regulator homolog [Source:HGNC Symbol;Acc:HGNC:25457]	chr7	30134986	30162762	1	p14.3	MTURN	46.56	protein_coding		6356	7218.77	0.0266631	0.00444441	5.99924	1.98242e-09	3.04407e-08
3678	ENSG00000117592	peroxiredoxin 6 [Source:HGNC Symbol;Acc:HGNC:16753]	chr1	173477330	173488815	1	q25.1	PRDX6	40.51	protein_coding		2311	142735	0.0196062	0.00326834	5.99881	1.98769e-09	3.04994e-08
3202	ENSG00000112972	3-hydroxy-3-methylglutaryl-CoA synthase 1 [Source:HGNC Symbol;Acc:HGNC:5007]	chr5	43287470	43313512	-1	p12	HMGCS1	38.76	protein_coding		6627	34935	0.0451698	0.00753063	5.99814	1.9959e-09	3.06033e-08
7310	ENSG00000154310	TRAF2 and NCK interacting kinase [Source:HGNC Symbol;Acc:HGNC:30765]	chr3	171058414	171460408	-1	q26.31	TNIK	39.52	protein_coding		11448	590.047	0.0646844	0.0107855	5.99736	2.00548e-09	3.0728e-08
1125	ENSG00000079215	solute carrier family 1 member 3 [Source:HGNC Symbol;Acc:HGNC:10941]	chr5	36596588	36688334	1	p13.2	SLC1A3	40.39	protein_coding		21227	3614.66	-0.0288143	0.00480686	-5.99442	2.04213e-09	3.1267e-08
1627	ENSG00000099204	actin binding LIM protein 1 [Source:HGNC Symbol;Acc:HGNC:78]	chr10	114431113	114768061	-1	q25.3	ABLIM1	42.03	protein_coding		10231	9214.33	0.0287246	0.00479229	5.99392	2.04841e-09	3.13405e-08
7949	ENSG00000161860	synaptonemal complex central element protein 2 [Source:HGNC Symbol;Acc:HGNC:27411]	chr19	12898786	12919293	-1	p13.13	SYCE2	50.07	protein_coding		1475	170.236	-0.0389322	0.00649657	-5.99272	2.06355e-09	3.15495e-08
12550	ENSG00000214796	tubulin alpha 5, pseudogene [Source:HGNC Symbol;Acc:HGNC:54799]	chr1	202851828	202861620	-1	q32.1	TUBA5P	51.87	transcribed_unprocessed_pseudogene		2958	97.3817	-0.0351417	0.00586547	-5.99129	2.08177e-09	3.17825e-08
9723	ENSG00000173264	G protein-coupled receptor 137 [Source:HGNC Symbol;Acc:HGNC:24300]	chr11	64270062	64289500	1	q13.1	GPR137	56.27	protein_coding		4042	1552.05	0.0193161	0.00322403	5.99129	2.08179e-09	3.17825e-08
10631	ENSG00000182310	sperm acrosome associated 6 [Source:HGNC Symbol;Acc:HGNC:27113]	chr19	51689128	51712387	1	q13.41	SPACA6	53.8	protein_coding		4113	897.805	-0.0210445	0.00351279	-5.99081	2.08803e-09	3.18548e-08
8619	ENSG00000165861	zinc finger FYVE-type containing 1 [Source:HGNC Symbol;Acc:HGNC:13180]	chr14	72969451	73027131	-1	q24.2	ZFYVE1	45.73	protein_coding		5225	5683.38	0.00905256	0.0015114	5.9895	2.10488e-09	3.20889e-08
13665	ENSG00000236536	novel transcript	chr7	19119933	19121916	1	p21.1		37.7	lncRNA		692	77.1424	-0.0691111	0.0115438	-5.98685	2.13945e-09	3.25925e-08
15865	ENSG00000274642	phosphodiesterase 4D interacting protein (PDE4DIP) pseudogene	chr1	120197085	120319680	1	p12		40.62	unprocessed_pseudogene		853	1768.4	0.0197993	0.00330721	5.98672	2.14117e-09	3.25953e-08
16015	ENSG00000278535	dehydrogenase/reductase 11 [Source:HGNC Symbol;Acc:HGNC:28639]	chr17	36591879	36600804	1	q12	DHRS11	54.25	protein_coding		5379	588.792	-0.0180674	0.00302065	-5.98128	2.21394e-09	3.36789e-08
12717	ENSG00000223478	novel transcript	chr9	128724445	128733194	1	q34.11		53.85	lncRNA		544	535.978	-0.0216282	0.00361835	-5.97736	2.26788e-09	3.44746e-08
16794	novelGene_2176	NA	NA	NA	NA	NA	NA	NA	NA	NA	NA	NA	262.617	0.0922793	0.0154422	5.97577	2.29009e-09	3.47874e-08
9342	ENSG00000170421	keratin 8 [Source:HGNC Symbol;Acc:HGNC:6446]	chr12	52897187	52949954	-1	q13.13	KRT8	50.58	protein_coding		6881	84.7976	-0.0867558	0.0145205	-5.9747	2.3052e-09	3.49919e-08
4950	ENSG00000131791	protein kinase AMP-activated non-catalytic subunit beta 2 [Source:HGNC Symbol;Acc:HGNC:9379]	chr1	147155106	147172550	-1	q21.1	PRKAB2	39.83	protein_coding		5460	6904.23	0.0336922	0.00564039	5.97338	2.32395e-09	3.52512e-08
3041	ENSG00000111602	timeless circadian regulator [Source:HGNC Symbol;Acc:HGNC:11813]	chr12	56416363	56449426	-1	q13.3	TIMELESS	46.65	protein_coding		5851	5082.74	-0.0280592	0.00470059	-5.9693	2.38272e-09	3.61169e-08
5106	ENSG00000133056	phosphatidylinositol-4-phosphate 3-kinase catalytic subunit type 2 beta [Source:HGNC Symbol;Acc:HGNC:8972]	chr1	204422628	204494805	-1	q32.1	PIK3C2B	49.38	protein_coding		10169	3109.97	0.0502505	0.0084219	5.96664	2.4219e-09	3.66846e-08
10854	ENSG00000184226	protocadherin 9 [Source:HGNC Symbol;Acc:HGNC:8661]	chr13	66302834	67230445	-1	q21.32	PCDH9	34.66	protein_coding		30944	5491.36	-0.063884	0.0107095	-5.96515	2.44414e-09	3.69951e-08
8365	ENSG00000164211	StAR related lipid transfer domain containing 4 [Source:HGNC Symbol;Acc:HGNC:18058]	chr5	111496033	111512590	-1	q22.1	STARD4	36.15	protein_coding		5684	6775.92	0.0325684	0.00546091	5.96391	2.46271e-09	3.72495e-08
14390	ENSG00000251393	novel transcript, antisense to NUMB and HEATR4	chr14	73462362	73477175	1	q24.3		44.88	lncRNA		2149	166.148	-0.0552312	0.00926201	-5.96319	2.47358e-09	3.73781e-08
16472	ENSG00000287398	novel transcript	chr3	75214510	75240770	1	p12.3		37.66	lncRNA		790	1571.83	-0.0356209	0.0059736	-5.96306	2.47561e-09	3.73781e-08
483	ENSG00000048540	LIM domain only 3 [Source:HGNC Symbol;Acc:HGNC:6643]	chr12	16548372	16610594	-1	p12.3	LMO3	35.63	protein_coding		10002	2478.18	-0.0427944	0.00717672	-5.96294	2.4774e-09	3.73781e-08
6091	ENSG00000140807	NKD inhibitor of WNT signaling pathway 1 [Source:HGNC Symbol;Acc:HGNC:17045]	chr16	50548396	50649249	1	q12.1	NKD1	51.66	protein_coding		17359	436.413	0.114508	0.0192035	5.96288	2.47825e-09	3.73781e-08
12606	ENSG00000215788	TNF receptor superfamily member 25 [Source:HGNC Symbol;Acc:HGNC:11910]	chr1	6460786	6466175	-1	p36.31	TNFRSF25	59.74	protein_coding		4263	1213.32	0.0415955	0.00698111	5.95829	2.54896e-09	3.84172e-08
19228	novelGene_ENSG00000127325_AS	NA	NA	NA	NA	NA	NA	NA	NA	NA	NA	NA	1790.84	0.0904546	0.0151824	5.95786	2.55559e-09	3.84898e-08
6518	ENSG00000144645	oxysterol binding protein like 10 [Source:HGNC Symbol;Acc:HGNC:16395]	chr3	31657912	32077580	-1	p22.3	OSBPL10	42.46	protein_coding		12071	5992.44	-0.0230585	0.00387214	-5.95498	2.60099e-09	3.91458e-08
2890	ENSG00000109805	non-SMC condensin I complex subunit G [Source:HGNC Symbol;Acc:HGNC:24304]	chr4	17810979	17844865	1	p15.31	NCAPG	35.36	protein_coding		4847	2772.79	-0.0953704	0.0160166	-5.95449	2.60881e-09	3.92357e-08
12035	ENSG00000203497	PDCD4 antisense RNA 1 [Source:HGNC Symbol;Acc:HGNC:27425]	chr10	110869868	110872233	-1	q25.2	PDCD4-AS1	55.62	lncRNA		778	365.796	-0.0267852	0.00449971	-5.95264	2.63857e-09	3.96551e-08
12219	ENSG00000205056	long intergenic non-protein coding RNA 2397 [Source:HGNC Symbol;Acc:HGNC:53323]	chr12	92466451	92492091	1	q22	LINC02397	38.82	lncRNA		10626	2997.15	0.0268851	0.00451775	5.951	2.66517e-09	4.00265e-08
14249	ENSG00000249014	high mobility group nucleosomal binding domain 2 pseudogene 4 [Source:HGNC Symbol;Acc:HGNC:33567]	chr5	76242024	76242404	-1	q13.3	HMGN2P4	58.01	processed_pseudogene		381	417.561	-0.036118	0.00606978	-5.95046	2.67383e-09	4.01108e-08
8078	ENSG00000162783	immediate early response 5 [Source:HGNC Symbol;Acc:HGNC:5393]	chr1	181088700	181092900	1	q25.3	IER5	49.77	protein_coding		4201	6438.41	-0.024711	0.00415281	-5.95042	2.67455e-09	4.01108e-08
14042	ENSG00000243927	mitochondrial ribosomal protein S6 [Source:HGNC Symbol;Acc:HGNC:14051]	chr21	34073224	34143034	1	q22.11	MRPS6	40.3	protein_coding		4273	53764.7	0.0221334	0.0037201	5.94968	2.68664e-09	4.02636e-08
585	ENSG00000058085	laminin subunit gamma 2 [Source:HGNC Symbol;Acc:HGNC:6493]	chr1	183186238	183245127	1	q25.3	LAMC2	43.26	protein_coding		6770	713.823	0.0246149	0.00413881	5.94734	2.7254e-09	4.08157e-08
6494	ENSG00000144401	methyltransferase like 21A [Source:HGNC Symbol;Acc:HGNC:30476]	chr2	207580631	207625928	-1	q33.3	METTL21A	40.9	protein_coding		6798	1641.3	0.010299	0.00173178	5.94706	2.72999e-09	4.08555e-08
5109	ENSG00000133065	solute carrier family 41 member 1 [Source:HGNC Symbol;Acc:HGNC:19429]	chr1	205789094	205813748	-1	q32.1	SLC41A1	50.84	protein_coding		6378	12513.8	0.018321	0.00308088	5.94669	2.73613e-09	4.09186e-08
184	ENSG00000010379	solute carrier family 6 member 13 [Source:HGNC Symbol;Acc:HGNC:11046]	chr12	220621	262873	-1	p13.33	SLC6A13	47.19	protein_coding		4243	313.998	0.0926593	0.0156027	5.93867	2.87338e-09	4.29408e-08
20929	novelGene_ENSG00000224578_AS	NA	NA	NA	NA	NA	NA	NA	NA	NA	NA	NA	24867.7	-0.0226509	0.00381479	-5.93766	2.89118e-09	4.31764e-08
10838	ENSG00000184162	nuclear receptor 2C2 associated protein [Source:HGNC Symbol;Acc:HGNC:30763]	chr19	19201409	19203414	-1	p13.11	NR2C2AP	56.63	protein_coding		1791	3231.06	-0.0139954	0.00235713	-5.93747	2.89449e-09	4.31954e-08
3105	ENSG00000112029	F-box protein 5 [Source:HGNC Symbol;Acc:HGNC:13584]	chr6	152970519	152983579	-1	q25.2	FBXO5	38.53	protein_coding		3856	1411.13	-0.0451312	0.00760235	-5.93648	2.91213e-09	4.34282e-08
16564	novelGene_1102	NA	NA	NA	NA	NA	NA	NA	NA	NA	NA	NA	3726.94	0.0602027	0.0101425	5.93567	2.92655e-09	4.36126e-08
11689	ENSG00000197457	stathmin 3 [Source:HGNC Symbol;Acc:HGNC:15926]	chr20	63639705	63657682	-1	q13.33	STMN3	59.38	protein_coding		3029	2238.8	-0.0259334	0.00437146	-5.93243	2.98479e-09	4.44493e-08
18789	novelGene_ENSG00000108515_AS	NA	NA	NA	NA	NA	NA	NA	NA	NA	NA	NA	10162.2	0.0713191	0.0120252	5.93082	3.01435e-09	4.4858e-08
2136	ENSG00000102996	matrix metallopeptidase 15 [Source:HGNC Symbol;Acc:HGNC:7161]	chr16	58025754	58046901	1	q21	MMP15	59.38	protein_coding		4231	3561.74	0.0334492	0.00564368	5.92684	3.08821e-09	4.5925e-08
17911	novelGene_8792	NA	NA	NA	NA	NA	NA	NA	NA	NA	NA	NA	23.5894	0.0880118	0.0148537	5.92524	3.11844e-09	4.63242e-08
14515	ENSG00000254531	uncharacterized LOC90024 [Source:NCBI gene (formerly Entrezgene);Acc:90024]	chr4	101347780	101348883	1	q24	FLJ20021	62.32	lncRNA		790	1246.13	-0.0179748	0.00303362	-5.92519	3.11942e-09	4.63242e-08
16439	ENSG00000287024	novel transcript	chrX	129675888	129678348	-1	q26.1		48.92	lncRNA		351	192.066	-0.0307651	0.00519311	-5.92422	3.1379e-09	4.6566e-08
5540	ENSG00000136478	testis expressed 2 [Source:HGNC Symbol;Acc:HGNC:30884]	chr17	64147227	64263260	-1	q23.3	TEX2	43.57	protein_coding		9053	15925.1	0.0135751	0.00229153	5.92404	3.14135e-09	4.65731e-08
3941	ENSG00000120729	myotilin [Source:HGNC Symbol;Acc:HGNC:12399]	chr5	137867858	137887851	1	q31.2	MYOT	36.99	protein_coding		2826	1158.1	0.0865339	0.0146074	5.92396	3.14277e-09	4.65731e-08
14236	ENSG00000248724	NPHP3 antisense RNA 1 [Source:HGNC Symbol;Acc:HGNC:24129]	chr3	132721750	132874223	1	q22.1	NPHP3-AS1	39.02	lncRNA		5215	2167.33	0.0325924	0.00550289	5.92279	3.16532e-09	4.68564e-08
10484	ENSG00000180730	shisa family member 2 [Source:HGNC Symbol;Acc:HGNC:20366]	chr13	26044597	26052016	-1	q12.13	SHISA2	50.34	protein_coding		3845	16449.2	0.0217568	0.00367343	5.92274	3.1663e-09	4.68564e-08
16123	ENSG00000280206	novel transcript	chr16	15701237	15702118	1	p13.11		40.82	lncRNA		882	426.813	-0.022936	0.00387299	-5.92204	3.17966e-09	4.70214e-08
9212	ENSG00000169439	syndecan 2 [Source:HGNC Symbol;Acc:HGNC:10659]	chr8	96493813	96611790	1	q22.1	SDC2	41.32	protein_coding		4084	8136.32	0.0227587	0.00384316	5.92186	3.18316e-09	4.70403e-08
17190	novelGene_4526	NA	NA	NA	NA	NA	NA	NA	NA	NA	NA	NA	172.177	-0.024169	0.00408187	-5.92105	3.19895e-09	4.72407e-08
4244	ENSG00000124380	small nuclear ribonucleoprotein U4/U6.U5 subunit 27 [Source:HGNC Symbol;Acc:HGNC:30240]	chr2	69893956	69905575	1	p13.3	SNRNP27	40.47	protein_coding		1897	12928.5	0.0125608	0.00212189	5.91961	3.22698e-09	4.76215e-08
2458	ENSG00000105656_ENSG00000105655	NA	NA	NA	NA	NA	NA	NA	NA	NA	NA	NA	1400.92	0.117568	0.0198626	5.91908	3.23747e-09	4.77431e-08
10635	ENSG00000182326	complement C1s [Source:HGNC Symbol;Acc:HGNC:1247]	chr12	6988259	7071032	1	p13.31	C1S	45.02	protein_coding		6462	7051.29	0.0220884	0.00373296	5.91713	3.27601e-09	4.82779e-08
767	ENSG00000067064	isopentenyl-diphosphate delta isomerase 1 [Source:HGNC Symbol;Acc:HGNC:5387]	chr10	1039152	1049119	-1	p15.3	IDI1	42.88	protein_coding		4294	60041.6	0.0411714	0.00695876	5.91649	3.2888e-09	4.84328e-08
1936	ENSG00000101160	cathepsin Z [Source:HGNC Symbol;Acc:HGNC:2547]	chr20	58985686	59008238	-1	q13.32	CTSZ	53.07	protein_coding		19384	26216.5	-0.0124285	0.00210142	-5.91436	3.33177e-09	4.90316e-08
11378	ENSG00000188917	tRNA methyltransferase 2 homolog B [Source:HGNC Symbol;Acc:HGNC:25748]	chrX	101009346	101052116	-1	q22.1	TRMT2B	44.9	protein_coding		4055	1933.37	0.00933451	0.00157856	5.91331	3.35309e-09	4.93111e-08
3880	ENSG00000120057	secreted frizzled related protein 5 [Source:HGNC Symbol;Acc:HGNC:10779]	chr10	97766751	97771999	-1	q24.2	SFRP5	57.92	protein_coding		1883	2132.96	-0.0758627	0.012835	-5.91059	3.40884e-09	5.00963e-08
9296	ENSG00000170089	THO complex 3 (THOC3) pseudogene	chr5	177809407	177950732	1	q35.3		44.8	transcribed_unprocessed_pseudogene		3852	2950.85	-0.0198222	0.00335421	-5.90964	3.42848e-09	5.03501e-08
10297	ENSG00000178573	MAF bZIP transcription factor [Source:HGNC Symbol;Acc:HGNC:6776]	chr16	79585843	79600737	-1	q23.2	MAF	44.86	protein_coding		6999	995.783	0.0901502	0.0152562	5.90909	3.44002e-09	5.04845e-08
573	ENSG00000056998	glycogenin 2 [Source:HGNC Symbol;Acc:HGNC:4700]	chrX	2828822	2882820	1	p22.33	GYG2	43.65	protein_coding		3621	7206.43	0.029324	0.00496288	5.90865	3.44913e-09	5.05833e-08
2439	ENSG00000105520	phospholipid phosphatase related 2 [Source:HGNC Symbol;Acc:HGNC:29566]	chr19	11355386	11365698	1	p13.2	PLPPR2	57.31	protein_coding		3273	4570.25	0.0235599	0.0039878	5.908	3.46281e-09	5.07488e-08
18022	novelGene_943	NA	NA	NA	NA	NA	NA	NA	NA	NA	NA	NA	377.743	-0.0152928	0.00258987	-5.90486	3.52936e-09	5.16884e-08
14006	ENSG00000243335	potassium channel tetramerization domain containing 7 [Source:HGNC Symbol;Acc:HGNC:21957]	chr7	66628881	66649067	1	q11.21	KCTD7	47.19	protein_coding		6560	4324.94	0.0166356	0.00281769	5.90397	3.54846e-09	5.19324e-08
15392	ENSG00000267374	MIR924 host gene [Source:HGNC Symbol;Acc:HGNC:44332]	chr18	39206917	39800322	-1	q12.3	MIR924HG	37.1	lncRNA		11735	153.407	-0.0574775	0.00973944	-5.90152	3.60163e-09	5.26741e-08
16106	ENSG00000280013	heat shock transcription factor 2 binding protein (HSF2BP) pseudogene	chr21	6008604	6008810	1	p12		58.45	processed_pseudogene		207	1052.8	0.02787	0.00472265	5.90135	3.60539e-09	5.26928e-08
10319	ENSG00000178802	mannose phosphate isomerase [Source:HGNC Symbol;Acc:HGNC:7216]	chr15	74890005	74902219	1	q24.1	MPI	51.86	protein_coding		9090	26643	0.017393	0.00294784	5.90026	3.62927e-09	5.30053e-08
12157	ENSG00000204536	coiled-coil alpha-helical rod protein 1 [Source:HGNC Symbol;Acc:HGNC:13930]	chr6	31142439	31158238	-1	p21.33	CCHCR1	51.86	protein_coding		5182	2664.58	-0.0134319	0.00227745	-5.89777	3.68443e-09	5.3774e-08
3849	ENSG00000119782	FKBP prolyl isomerase 1B [Source:HGNC Symbol;Acc:HGNC:3712]	chr2	24049701	24063681	1	p23.3	FKBP1B	48.23	protein_coding		1677	377.351	-0.0202907	0.00344054	-5.89753	3.68979e-09	5.38151e-08
12469	ENSG00000213967	zinc finger protein 726 [Source:HGNC Symbol;Acc:HGNC:32462]	chr19	23914876	23945159	1	p12	ZNF726	37.37	protein_coding		6289	271.614	-0.0363162	0.00615859	-5.89684	3.70539e-09	5.40055e-08
6488	ENSG00000144355	distal-less homeobox 1 [Source:HGNC Symbol;Acc:HGNC:2914]	chr2	172084740	172089677	1	q31.1	DLX1	55.73	protein_coding		3570	471.345	-0.0243074	0.00412322	-5.89524	3.74145e-09	5.44938e-08
2762	ENSG00000108515	enolase 3 [Source:HGNC Symbol;Acc:HGNC:3354]	chr17	4948092	4957131	1	p13.2	ENO3	58.22	protein_coding		4292	526968	0.0617071	0.0104725	5.89229	3.8089e-09	5.5438e-08
13684	ENSG00000236751	long intergenic non-protein coding RNA 1186 [Source:HGNC Symbol;Acc:HGNC:49573]	chrX	46256759	46327680	-1	p11.3	LINC01186	41.58	lncRNA		2526	209.565	-0.0250327	0.00425421	-5.88422	3.99929e-09	5.81692e-08
6883	ENSG00000148730	eukaryotic translation initiation factor 4E binding protein 2 [Source:HGNC Symbol;Acc:HGNC:3289]	chr10	70404145	70428618	1	q22.1	EIF4EBP2	43.97	protein_coding		7491	22837.6	0.0122143	0.00207687	5.88111	4.07522e-09	5.92331e-08
8384	ENSG00000164308	endoplasmic reticulum aminopeptidase 2 [Source:HGNC Symbol;Acc:HGNC:29499]	chr5	96875986	96919703	1	q15	ERAP2	38.41	protein_coding		6953	1040.46	-0.0436861	0.00743668	-5.87441	4.2435e-09	6.16367e-08
16230	ENSG00000284512	novel protein	chr16	81022316	81096284	-1	q23.2		43.53	protein_coding		2892	506.035	-0.0398181	0.00678388	-5.86952	4.37056e-09	6.34388e-08
17499	novelGene_6160	NA	NA	NA	NA	NA	NA	NA	NA	NA	NA	NA	117.486	-0.023342	0.00397802	-5.86775	4.41762e-09	6.40781e-08
9989	ENSG00000175567	uncoupling protein 2 [Source:HGNC Symbol;Acc:HGNC:12518]	chr11	73974672	73982843	-1	q13.4	UCP2	52.37	protein_coding		2768	25609.4	0.0343077	0.00584725	5.86732	4.42888e-09	6.41976e-08
1674	ENSG00000099889	ARVCF delta catenin family member [Source:HGNC Symbol;Acc:HGNC:728]	chr22	19969896	20016823	-1	q11.21	ARVCF	58.04	protein_coding		5636	1758.95	0.0253226	0.00431604	5.8671	4.43494e-09	6.42415e-08
10626	ENSG00000182247	ubiquitin conjugating enzyme E2 E2 [Source:HGNC Symbol;Acc:HGNC:12478]	chr3	23203020	23591794	1	p24.3	UBE2E2	37.68	protein_coding		3241	11736.7	0.0169463	0.00288859	5.86661	4.44786e-09	6.43847e-08
13967	ENSG00000242358	ribosomal protein S21 pseudogene 4 [Source:HGNC Symbol;Acc:HGNC:35922]	chr4	16256308	16256555	-1	p15.32	RPS21P4	53.63	processed_pseudogene		248	131.549	-0.0295136	0.00503094	-5.86642	4.453e-09	6.44153e-08
2976	ENSG00000110880	coronin 1C [Source:HGNC Symbol;Acc:HGNC:2254]	chr12	108645109	108731526	-1	q24.11	CORO1C	41.32	protein_coding		6462	36867.5	-0.0156743	0.00267521	-5.85909	4.65402e-09	6.72772e-08
3136	ENSG00000112276	blood vessel epicardial substance [Source:HGNC Symbol;Acc:HGNC:1152]	chr6	105096822	105137157	-1	q21	BVES	40.61	protein_coding		5791	7066.02	0.0198578	0.00339209	5.85413	4.79501e-09	6.92681e-08
20134	novelGene_ENSG00000165434_AS	NA	NA	NA	NA	NA	NA	NA	NA	NA	NA	NA	109.327	-0.0316694	0.00541279	-5.85085	4.89065e-09	7.06017e-08
10163	ENSG00000177291	gap junction protein delta 4 [Source:HGNC Symbol;Acc:HGNC:23296]	chr10	35605341	35608935	1	p11.21	GJD4	51.74	protein_coding		1649	3151.46	0.114091	0.019505	5.84934	4.93521e-09	7.11329e-08
6652	ENSG00000146072	TNF receptor superfamily member 21 [Source:HGNC Symbol;Acc:HGNC:13469]	chr6	47231532	47309905	-1	p12.3	TNFRSF21	41.38	protein_coding		3595	6799.29	0.0280512	0.00479566	5.84929	4.93666e-09	7.11329e-08
19931	novelGene_ENSG00000157119_AS	NA	NA	NA	NA	NA	NA	NA	NA	NA	NA	NA	770.862	0.0866317	0.0148107	5.84926	4.9375e-09	7.11329e-08
15516	ENSG00000269226	thymosin beta 15B [Source:NCBI gene (formerly Entrezgene);Acc:286527]	chrX	104063871	104076212	-1	q22.2	TMSB15B	41.27	protein_coding		3061	777.794	-0.0226985	0.00388087	-5.84881	4.95102e-09	7.12793e-08
3158	ENSG00000112425	EPM2A glucan phosphatase, laforin [Source:HGNC Symbol;Acc:HGNC:3413]	chr6	145382535	145736023	-1	q24.3	EPM2A	37.55	protein_coding		18282	1242.36	0.0238835	0.00408512	5.84647	5.0211e-09	7.22392e-08
7907	ENSG00000161149	tubulin alpha 3f pseudogene [Source:HGNC Symbol;Acc:HGNC:24067]	chr22	21008193	21014292	-1	q11.21	TUBA3FP	54.66	lncRNA		2122	424.355	-0.0251245	0.00429777	-5.84595	5.03694e-09	7.2418e-08
4153	ENSG00000123374	cyclin dependent kinase 2 [Source:HGNC Symbol;Acc:HGNC:1771]	chr12	55966781	55972789	1	q13.2	CDK2	47.7	protein_coding		3887	5146.69	-0.0244422	0.00418248	-5.84395	5.09784e-09	7.3244e-08
17517	novelGene_6335	NA	NA	NA	NA	NA	NA	NA	NA	NA	NA	NA	51.7286	0.100519	0.0172036	5.84291	5.12966e-09	7.36512e-08
17193	novelGene_4541	NA	NA	NA	NA	NA	NA	NA	NA	NA	NA	NA	117.459	0.122774	0.0210182	5.84131	5.17926e-09	7.43131e-08
7931	ENSG00000161618	aldehyde dehydrogenase 16 family member A1 [Source:HGNC Symbol;Acc:HGNC:28114]	chr19	49453225	49471050	1	q13.33	ALDH16A1	56.84	protein_coding		4589	2000.98	-0.0162101	0.00277517	-5.84112	5.18503e-09	7.43456e-08
10898	ENSG00000184661	cell division cycle associated 2 [Source:HGNC Symbol;Acc:HGNC:14623]	chr8	25459199	25507911	1	p21.2	CDCA2	39.63	protein_coding		3697	1361.33	-0.0817123	0.0139932	-5.83944	5.23756e-09	7.50481e-08
7725	ENSG00000159346	adiponectin receptor 1 [Source:HGNC Symbol;Acc:HGNC:24040]	chr1	202940826	202958572	-1	q32.1	ADIPOR1	44.28	protein_coding		3113	35024.8	0.0162192	0.00277874	5.8369	5.31805e-09	7.615e-08
7383	ENSG00000155324_ENSG00000279118	NA	NA	NA	NA	NA	NA	NA	NA	NA	NA	NA	5230.94	0.0391998	0.00671649	5.83634	5.3359e-09	7.63541e-08
5001	ENSG00000132329	receptor activity modifying protein 1 [Source:HGNC Symbol;Acc:HGNC:9843]	chr2	237858893	237912106	1	q37.3	RAMP1	52.41	protein_coding		1147	6845.09	0.0264384	0.00453328	5.83207	5.47443e-09	7.82836e-08
7945	ENSG00000161800	Rac GTPase activating protein 1 [Source:HGNC Symbol;Acc:HGNC:9804]	chr12	49976923	50033136	-1	q13.12	RACGAP1	43.65	protein_coding		4487	7515.44	-0.0498942	0.00856082	-5.8282	5.60277e-09	8.00649e-08
3494	ENSG00000115902	solute carrier family 1 member 4 [Source:HGNC Symbol;Acc:HGNC:10942]	chr2	64988477	65023865	1	p14	SLC1A4	45.52	protein_coding		6941	6494.96	0.0321865	0.00552517	5.82543	5.69641e-09	8.13483e-08
4956	ENSG00000131848	zinc finger and SCAN domain containing 5A [Source:HGNC Symbol;Acc:HGNC:23710]	chr19	56219670	56368383	-1	q13.43	ZSCAN5A	44.09	protein_coding		8039	1692.77	0.0127531	0.00219023	5.82275	5.78855e-09	8.26086e-08
696	ENSG00000064999	ankyrin repeat and sterile alpha motif domain containing 1A [Source:HGNC Symbol;Acc:HGNC:20961]	chr6	34889255	35091406	1	p21.31	ANKS1A	44.93	protein_coding		8498	15076.6	0.0353873	0.00608062	5.81968	5.89589e-09	8.40556e-08
7675	ENSG00000158825	cytidine deaminase [Source:HGNC Symbol;Acc:HGNC:1712]	chr1	20589086	20618903	1	p36.12	CDA	48.46	protein_coding		820	383.469	0.0303343	0.00521242	5.81963	5.89787e-09	8.40556e-08
6504	ENSG00000144554	FA complementation group D2 [Source:HGNC Symbol;Acc:HGNC:3585]	chr3	10026370	10101932	1	p25.3	FANCD2	42.79	protein_coding		11855	1847.07	-0.0468059	0.0080448	-5.81815	5.95012e-09	8.47433e-08
7772	ENSG00000160014	calmodulin 3 [Source:HGNC Symbol;Acc:HGNC:1449]	chr19	46601074	46610782	1	q13.32	CALM3	57.51	protein_coding		5235	36547	-0.0115644	0.0019892	-5.8136	6.11432e-09	8.70234e-08
17283	novelGene_5042	NA	NA	NA	NA	NA	NA	NA	NA	NA	NA	NA	165.139	0.0492911	0.00847948	5.81299	6.13681e-09	8.72851e-08
15559	ENSG00000269893	small nucleolar RNA host gene 8 [Source:HGNC Symbol;Acc:HGNC:33098]	chr4	118278709	118285316	1	q26	SNHG8	39.12	lncRNA		6608	21849.4	-0.0155129	0.00266898	-5.8123	6.16204e-09	8.75852e-08
16302	ENSG00000285600	Novel transcript, antisense to MCM2	chr3	127620106	127629049	-1	q21.3		47.04	lncRNA		2779	507.809	-0.0334868	0.00576243	-5.81124	6.20131e-09	8.80844e-08
5643	ENSG00000137154	ribosomal protein S6 [Source:HGNC Symbol;Acc:HGNC:10429]	chr9	19375715	19380236	-1	p22.1	RPS6	40.65	protein_coding		2696	725522	-0.0099058	0.0017047	-5.81088	6.21465e-09	8.82148e-08
10719	ENSG00000183060	LysM domain containing 4 [Source:HGNC Symbol;Acc:HGNC:26571]	chr15	99715697	99733561	-1	q26.3	LYSMD4	47.75	protein_coding		5697	3844.73	0.028606	0.00492313	5.81053	6.22767e-09	8.83405e-08
15267	ENSG00000265458	NARF antisense RNA 2 [Source:HGNC Symbol;Acc:HGNC:55327]	chr17	82454140	82458521	-1	q25.3	NARF-AS2	48.81	lncRNA		1097	159.257	-0.0204306	0.00351778	-5.80781	6.32957e-09	8.9726e-08
15102	ENSG00000261604	novel transcript, antisense to HMGCS1	chr5	43287601	43290839	1	p12		35.91	lncRNA		2497	807.438	0.0456023	0.0078566	5.80433	6.46222e-09	9.15452e-08
9138	ENSG00000168917	solute carrier family 35 member G2 [Source:HGNC Symbol;Acc:HGNC:28480]	chr3	136818647	136855888	1	q22.3	SLC35G2	41.29	protein_coding		4283	1545.62	0.0193912	0.00334102	5.80396	6.47659e-09	9.16876e-08
2068	ENSG00000102265	TIMP metallopeptidase inhibitor 1 [Source:HGNC Symbol;Acc:HGNC:11820]	chrX	47582408	47586789	1	p11.3	TIMP1	53.47	protein_coding		1446	145893	-0.0164421	0.00283364	-5.80247	6.53443e-09	9.24448e-08
5541	ENSG00000136485	DDB1 and CUL4 associated factor 7 [Source:HGNC Symbol;Acc:HGNC:30915]	chr17	63550477	63594279	1	q23.3	DCAF7	43.95	protein_coding		6572	14734.2	-0.0103136	0.00177753	-5.80218	6.54597e-09	9.25463e-08
7746	ENSG00000159618	adhesion G protein-coupled receptor G5 [Source:HGNC Symbol;Acc:HGNC:19010]	chr16	57542643	57591681	1	q21	ADGRG5	47.09	protein_coding		5630	1923	0.120954	0.0208492	5.80137	6.57746e-09	9.29296e-08
6211	ENSG00000141756	FKBP prolyl isomerase 10 [Source:HGNC Symbol;Acc:HGNC:18169]	chr17	41812680	41823213	1	q21.2	FKBP10	56.17	protein_coding		4211	34132.6	-0.0137765	0.00237497	-5.80069	6.60422e-09	9.32457e-08
6824	ENSG00000148180	gelsolin [Source:HGNC Symbol;Acc:HGNC:4620]	chr9	121207794	121332843	1	q33.2	GSN	46.87	protein_coding		11018	99596.7	0.0160959	0.00277533	5.79964	6.64586e-09	9.37711e-08
9226	ENSG00000169594	basonuclin 1 [Source:HGNC Symbol;Acc:HGNC:1081]	chr15	83255884	83284664	-1	q25.2	BNC1	41.77	protein_coding		4902	1889.1	-0.0254124	0.00438206	-5.79918	6.66407e-09	9.39656e-08
14308	ENSG00000250133	HOXC cluster antisense RNA 2 [Source:HGNC Symbol;Acc:HGNC:43750]	chr12	53993810	53996785	-1	q13.13	HOXC-AS2	59.95	lncRNA		2216	866.478	-0.0160092	0.00276079	-5.79876	6.68052e-09	9.41349e-08
10317	ENSG00000178776	chromosome 5 open reading frame 46 [Source:HGNC Symbol;Acc:HGNC:33768]	chr5	147880726	147906538	-1	q32	C5orf46	37.77	protein_coding		1218	1271.64	0.0318374	0.00549057	5.79857	6.68841e-09	9.41836e-08
20200	novelGene_ENSG00000166851_AS	NA	NA	NA	NA	NA	NA	NA	NA	NA	NA	NA	35.7714	-0.0614874	0.0106073	-5.79668	6.76397e-09	9.51513e-08
155	ENSG00000008710	polycystin 1, transient receptor potential channel interacting [Source:HGNC Symbol;Acc:HGNC:9008]	chr16	2088708	2135898	-1	p13.3	PKD1	63.1	protein_coding		18534	14687.5	0.0184394	0.00318105	5.79663	6.7661e-09	9.51513e-08
11965	ENSG00000198826	Rho GTPase activating protein 11A [Source:HGNC Symbol;Acc:HGNC:15783]	chr15	32615144	32639941	1	q13.3	ARHGAP11A	37.89	protein_coding		6406	3059.89	-0.0779792	0.0134608	-5.79306	6.91147e-09	9.71314e-08
20872	novelGene_ENSG00000214050_AS_novelGene_ENSG00000186918_AS	NA	NA	NA	NA	NA	NA	NA	NA	NA	NA	NA	1593.15	-0.0252018	0.00435046	-5.79291	6.91758e-09	9.71527e-08
14387	ENSG00000251361	novel transcript	chr5	93019663	93068669	-1	q15		34.82	lncRNA		625	211.489	-0.060266	0.0104036	-5.7928	6.92215e-09	9.71527e-08
18089	novelGene_ENSG00000005448_AS	NA	NA	NA	NA	NA	NA	NA	NA	NA	NA	NA	662.582	-0.0292826	0.00505626	-5.79135	6.98232e-09	9.79325e-08
10802	ENSG00000183765	checkpoint kinase 2 [Source:HGNC Symbol;Acc:HGNC:16627]	chr22	28687743	28742422	-1	q12.1	CHEK2	43.89	protein_coding		4493	2486.49	-0.0335247	0.00578946	-5.79064	7.01171e-09	9.82798e-08
10940	ENSG00000185033	semaphorin 4B [Source:HGNC Symbol;Acc:HGNC:10730]	chr15	90160604	90229679	1	q26.1	SEMA4B	50.67	protein_coding		7006	787.646	-0.0253695	0.00438129	-5.7904	7.02171e-09	9.83549e-08
8310	ENSG00000164032	H2A.Z variant histone 1 [Source:HGNC Symbol;Acc:HGNC:4741]	chr4	99948086	99950355	-1	q23	H2AZ1	49.21	protein_coding		2270	122706	-0.0309906	0.00535241	-5.79002	7.03779e-09	9.85151e-08
4842	ENSG00000130816	DNA methyltransferase 1 [Source:HGNC Symbol;Acc:HGNC:2976]	chr19	10133342	10231286	-1	p13.2	DNMT1	50.43	protein_coding		15379	21495.3	-0.0127699	0.00220709	-5.78583	7.21536e-09	1.00877e-07
12528	ENSG00000214530	StAR related lipid transfer domain containing 10 [Source:HGNC Symbol;Acc:HGNC:10666]	chr11	72754729	72794047	-1	q13.4	STARD10	54.41	protein_coding		4076	1205.79	0.0213272	0.00368611	5.78582	7.216e-09	1.00877e-07
3492	ENSG00000115875	serine and arginine rich splicing factor 7 [Source:HGNC Symbol;Acc:HGNC:10789]	chr2	38743599	38751494	-1	p22.1	SRSF7	41.45	protein_coding		4045	16206.6	-0.0156494	0.00270591	-5.78342	7.31955e-09	1.02257e-07
10858	ENSG00000184271	POU class 6 homeobox 1 [Source:HGNC Symbol;Acc:HGNC:9224]	chr12	51186936	51217708	-1	q13.13	POU6F1	50.08	protein_coding		6048	627.779	0.0288445	0.00498779	5.78302	7.3373e-09	1.02437e-07
9215	ENSG00000169499	pleckstrin homology domain containing A2 [Source:HGNC Symbol;Acc:HGNC:14336]	chr8	38901235	38973912	1	p11.22	PLEKHA2	46.53	protein_coding		6328	4169.32	-0.0184613	0.00319251	-5.78268	7.35183e-09	1.02573e-07
15683	ENSG00000272369_ENSG00000257261	NA	NA	NA	NA	NA	NA	NA	NA	NA	NA	NA	120.623	-0.0341098	0.00589996	-5.78135	7.4102e-09	1.03319e-07
4829	ENSG00000130758	mitogen-activated protein kinase kinase kinase 10 [Source:HGNC Symbol;Acc:HGNC:6849]	chr19	40191426	40215575	1	q13.2	MAP3K10	53.37	protein_coding		4884	1315.08	0.0159298	0.00275695	5.77804	7.55771e-09	1.05307e-07
5600	ENSG00000136888	ATPase H+ transporting V1 subunit G1 [Source:HGNC Symbol;Acc:HGNC:864]	chr9	114587706	114598915	1	q32	ATP6V1G1	44.1	protein_coding		3455	28027.5	0.0161846	0.00280158	5.77693	7.60752e-09	1.05931e-07
12135	ENSG00000204392	LSM2 homolog, U6 small nuclear RNA and mRNA degradation associated [Source:HGNC Symbol;Acc:HGNC:13940]	chr6	31797396	31806966	-1	p21.33	LSM2	48.09	protein_coding		1059	11555.2	-0.0124851	0.00216185	-5.7752	7.68635e-09	1.06959e-07
20663	novelGene_ENSG00000188985_AS	NA	NA	NA	NA	NA	NA	NA	NA	NA	NA	NA	3837.37	-0.0412894	0.00715247	-5.77275	7.79875e-09	1.08452e-07
9201	ENSG00000169271	heat shock protein family B (small) member 3 [Source:HGNC Symbol;Acc:HGNC:5248]	chr5	54455699	54456377	1	q11.2	HSPB3	47.72	protein_coding		679	51896	0.0314288	0.00544525	5.77179	7.84361e-09	1.09004e-07
17604	novelGene_6918	NA	NA	NA	NA	NA	NA	NA	NA	NA	NA	NA	63.8462	0.0527243	0.00913704	5.77039	7.90902e-09	1.09841e-07
4716	ENSG00000129810	shugoshin 1 [Source:HGNC Symbol;Acc:HGNC:25088]	chr3	20160593	20186206	-1	p24.3	SGO1	36.98	protein_coding		3742	967.514	-0.0695697	0.0120669	-5.76531	8.15069e-09	1.13123e-07
493	ENSG00000049239	hexose-6-phosphate dehydrogenase/glucose 1-dehydrogenase [Source:HGNC Symbol;Acc:HGNC:4795]	chr1	9234774	9271337	1	p36.22	H6PD	52.29	protein_coding		9322	7818.11	-0.0192272	0.00333511	-5.76508	8.16177e-09	1.13203e-07
1555	ENSG00000092607	T-box transcription factor 15 [Source:HGNC Symbol;Acc:HGNC:11594]	chr1	118883046	118989556	-1	p12	TBX15	41.12	protein_coding		4344	6346.64	0.0216492	0.0037586	5.7599	8.41637e-09	1.16658e-07
13855	ENSG00000239922	novel transcript	chr3	147939905	148007127	1	q24		35.46	lncRNA		4030	2407.77	0.0238251	0.00413845	5.75701	8.56158e-09	1.18594e-07
12527	ENSG00000214517	protein phosphatase methylesterase 1 [Source:HGNC Symbol;Acc:HGNC:30178]	chr11	74171267	74254703	1	q13.4	PPME1	38.61	protein_coding		7749	121405	0.0334371	0.00581032	5.75479	8.67512e-09	1.20088e-07
476	ENSG00000048052	histone deacetylase 9 [Source:HGNC Symbol;Acc:HGNC:14065]	chr7	18086949	19002416	1	p21.1	HDAC9	36.13	protein_coding		17269	2404.49	0.0374578	0.00650925	5.75455	8.6873e-09	1.20178e-07
8951	ENSG00000167772	angiopoietin like 4 [Source:HGNC Symbol;Acc:HGNC:16039]	chr19	8363289	8374370	1	p13.2	ANGPTL4	55.65	protein_coding		2475	567.682	-0.0456775	0.00793994	-5.75287	8.774e-09	1.21264e-07
5923	ENSG00000139187	killer cell lectin like receptor G1 [Source:HGNC Symbol;Acc:HGNC:6380]	chr12	8950044	9010760	1	p13.31	KLRG1	39.18	protein_coding		2593	359.758	0.0297495	0.0051713	5.75281	8.77721e-09	1.21264e-07
20539	novelGene_ENSG00000182326_AS	NA	NA	NA	NA	NA	NA	NA	NA	NA	NA	NA	847.125	0.0216078	0.00375643	5.75221	8.80822e-09	1.21613e-07
5549	ENSG00000136542	polypeptide N-acetylgalactosaminyltransferase 5 [Source:HGNC Symbol;Acc:HGNC:4127]	chr2	157257705	157318491	1	q24.1	GALNT5	39.11	protein_coding		10991	4196.85	-0.0426199	0.00741147	-5.75053	8.89621e-09	1.22748e-07
9741	ENSG00000173442	EH domain binding protein 1 like 1 [Source:HGNC Symbol;Acc:HGNC:30682]	chr11	65576046	65592650	1	q13.1	EHBP1L1	60.61	protein_coding		6733	58629.6	0.0416531	0.00724374	5.75022	8.91269e-09	1.22895e-07
4814	ENSG00000130713	exosome component 2 [Source:HGNC Symbol;Acc:HGNC:17097]	chr9	130693721	130704894	1	q34.12	EXOSC2	47.74	protein_coding		4240	6598.61	-0.0100753	0.00175236	-5.74958	8.94644e-09	1.23269e-07
6748	ENSG00000147166	integrin subunit beta 1 binding protein 2 [Source:HGNC Symbol;Acc:HGNC:6154]	chrX	71301750	71305371	1	q13.1	ITGB1BP2	46.36	protein_coding		2185	22872.8	0.0621521	0.01081	5.74949	8.95143e-09	1.23269e-07
8301	ENSG00000164008	chromosome 1 open reading frame 50 [Source:HGNC Symbol;Acc:HGNC:28795]	chr1	42767249	42779491	1	p34.2	C1orf50	43.46	protein_coding		5286	5837.18	0.016087	0.00279851	5.7484	9.00909e-09	1.23983e-07
2835	ENSG00000109113	RAB34, member RAS oncogene family [Source:HGNC Symbol;Acc:HGNC:16519]	chr17	28714281	28718429	-1	q11.2	RAB34	58.35	protein_coding		3303	28472.7	-0.0189472	0.00329615	-5.74829	9.01522e-09	1.23987e-07
2742	ENSG00000108387	septin 4 [Source:HGNC Symbol;Acc:HGNC:9165]	chr17	58520250	58544368	-1	q22	SEPTIN4	51.95	protein_coding		10135	6192.24	0.0532305	0.00926297	5.74659	9.10598e-09	1.25154e-07
9301	ENSG00000170144	heterogeneous nuclear ribonucleoprotein A3 [Source:HGNC Symbol;Acc:HGNC:24941]	chr2	177212563	177223958	1	q31.2	HNRNPA3	40	protein_coding		6671	32090.7	-0.0235815	0.00410418	-5.74572	9.15319e-09	1.25722e-07
21419	novelGene_ENSG00000274266_AS	NA	NA	NA	NA	NA	NA	NA	NA	NA	NA	NA	8010.42	-0.0218648	0.00380747	-5.74262	9.32239e-09	1.27963e-07
4319	ENSG00000125319	homologous recombination factor with OB-fold [Source:HGNC Symbol;Acc:HGNC:28460]	chr17	44141906	44162476	1	q21.31	HROB	50.23	protein_coding		3005	458.29	-0.0313693	0.00546401	-5.74108	9.40771e-09	1.29003e-07
13761	ENSG00000237765	family with sequence similarity 200 member B [Source:HGNC Symbol;Acc:HGNC:27740]	chr4	15681662	15690447	1	p15.32	FAM200B	36.56	protein_coding		4766	5276.38	-0.0191816	0.00334114	-5.74103	9.41034e-09	1.29003e-07
20279	novelGene_ENSG00000169220_AS	NA	NA	NA	NA	NA	NA	NA	NA	NA	NA	NA	294.782	0.0333426	0.00581173	5.73711	9.63056e-09	1.31937e-07
1255	ENSG00000084070	small ArfGAP2 [Source:HGNC Symbol;Acc:HGNC:25082]	chr1	40344850	40423326	1	p34.2	SMAP2	41.95	protein_coding		3601	5952.52	-0.0101169	0.00176428	-5.73432	9.79057e-09	1.34042e-07
20309	novelGene_ENSG00000170634_AS	NA	NA	NA	NA	NA	NA	NA	NA	NA	NA	NA	2991.38	0.0357667	0.00623825	5.73346	9.84032e-09	1.34637e-07
1647	ENSG00000099365	syntaxin 1B [Source:HGNC Symbol;Acc:HGNC:18539]	chr16	30989256	31010638	-1	p11.2	STX1B	55.21	protein_coding		5206	355.649	-0.019057	0.00332409	-5.73301	9.8662e-09	1.34904e-07
16265	ENSG00000285077	Rho GTPase activating protein 11B [Source:HGNC Symbol;Acc:HGNC:15782]	chr15	30624494	30649529	1	q13.2	ARHGAP11B	38.13	protein_coding		4280	438.023	-0.0450523	0.00786119	-5.73098	9.98543e-09	1.36446e-07
6676	ENSG00000146410	mitochondrial fission regulator 2 [Source:HGNC Symbol;Acc:HGNC:21115]	chr6	136231024	136250335	-1	q23.3	MTFR2	39.81	protein_coding		2450	281.534	-0.0628058	0.0109615	-5.72967	1.00624e-08	1.3741e-07
9322	ENSG00000170276	heat shock protein family B (small) member 2 [Source:HGNC Symbol;Acc:HGNC:5247]	chr11	111912734	111914093	1	q23.1	HSPB2	61.03	protein_coding		843	41066	0.0450612	0.00786908	5.72636	1.0261e-08	1.39995e-07
21145	novelGene_ENSG00000246705_AS	NA	NA	NA	NA	NA	NA	NA	NA	NA	NA	NA	3394.1	-0.0180763	0.00315672	-5.72629	1.02649e-08	1.39995e-07
4742	ENSG00000130176	calponin 1 [Source:HGNC Symbol;Acc:HGNC:2155]	chr19	11538767	11550323	1	p13.2	CNN1	54.88	protein_coding		2837	527.181	0.0473843	0.00827644	5.7252	1.03312e-08	1.40808e-07
9292	ENSG00000170037	centrobin, centriole duplication and spindle assembly protein [Source:HGNC Symbol;Acc:HGNC:29616]	chr17	7932101	7949920	1	p13.1	CNTROB	48.76	protein_coding		6236	5474.31	-0.0124376	0.00217295	-5.7238	1.04165e-08	1.41801e-07
13589	ENSG00000235437	long intergenic non-protein coding RNA 1278 [Source:HGNC Symbol;Acc:HGNC:28090]	chrX	63222993	63561095	-1	q11.1	LINC01278	38.34	lncRNA		14146	5178.6	0.0192119	0.00335649	5.72379	1.04174e-08	1.41801e-07
12537	ENSG00000214653	heterogeneous nuclear ribonucleoprotein A3 pseudogene 3 [Source:HGNC Symbol;Acc:HGNC:39772]	chrX	140032344	140033480	1	q27.1	HNRNPA3P3	45.91	processed_pseudogene		1137	888.727	-0.0269456	0.00471039	-5.72046	1.06233e-08	1.44511e-07
10985	ENSG00000185345	parkin RBR E3 ubiquitin protein ligase [Source:HGNC Symbol;Acc:HGNC:8607]	chr6	161347417	162727775	-1	q26	PRKN	40.42	protein_coding		12024	169.74	0.0353489	0.00618206	5.71798	1.07799e-08	1.46547e-07
7531	ENSG00000157193	LDL receptor related protein 8 [Source:HGNC Symbol;Acc:HGNC:6700]	chr1	53242364	53328469	-1	p32.3	LRP8	51.87	protein_coding		19668	2527.98	0.0263809	0.00461427	5.71724	1.08266e-08	1.47088e-07
12106	ENSG00000204264	proteasome 20S subunit beta 8 [Source:HGNC Symbol;Acc:HGNC:9545]	chr6	32840717	32844679	-1	p21.32	PSMB8	50.49	protein_coding		3480	10236.9	-0.0200232	0.00350303	-5.71596	1.09084e-08	1.48105e-07
5547	ENSG00000136527	transformer 2 beta homolog [Source:HGNC Symbol;Acc:HGNC:10781]	chr3	185914558	185938103	-1	q27.2	TRA2B	38.67	protein_coding		13084	19720.2	-0.0123993	0.00217139	-5.71032	1.12764e-08	1.53003e-07
1802	ENSG00000100376	family with sequence similarity 118 member A [Source:HGNC Symbol;Acc:HGNC:1313]	chr22	45308968	45341955	1	q13.31	FAM118A	49.58	protein_coding		6425	2801.5	0.0126056	0.00220811	5.70878	1.1379e-08	1.54297e-07
8809	ENSG00000166946	cyclin D1 binding protein 1 [Source:HGNC Symbol;Acc:HGNC:1587]	chr15	43185118	43197177	1	q15.2	CCNDBP1	40.9	protein_coding		6655	18158.6	0.0166462	0.00291678	5.70706	1.14943e-08	1.55761e-07
18612	novelGene_ENSG00000101782_AS	NA	NA	NA	NA	NA	NA	NA	NA	NA	NA	NA	2677.84	0.0322413	0.00564952	5.70692	1.15042e-08	1.55778e-07
7144	ENSG00000152104	protein tyrosine phosphatase non-receptor type 14 [Source:HGNC Symbol;Acc:HGNC:9647]	chr1	214348700	214552449	-1	q41	PTPN14	41.3	protein_coding		18752	10672.8	-0.0166076	0.00291013	-5.70682	1.15103e-08	1.55778e-07
7524	ENSG00000157111	transmembrane protein 171 [Source:HGNC Symbol;Acc:HGNC:27031]	chr5	73120569	73131809	1	q13.2	TMEM171	47.02	protein_coding		1250	499.964	-0.0214506	0.0037596	-5.70556	1.1596e-08	1.56838e-07
18759	novelGene_ENSG00000107566_AS	NA	NA	NA	NA	NA	NA	NA	NA	NA	NA	NA	3098.03	-0.0247014	0.00433007	-5.70461	1.16608e-08	1.57614e-07
2964	ENSG00000110719	T cell immune regulator 1, ATPase H+ transporting V0 subunit a3 [Source:HGNC Symbol;Acc:HGNC:11647]	chr11	68039025	68050895	1	q13.2	TCIRG1	63.64	protein_coding		4375	3109.47	-0.0163465	0.00286628	-5.70303	1.17694e-08	1.58981e-07
17120	novelGene_4254	NA	NA	NA	NA	NA	NA	NA	NA	NA	NA	NA	102.555	-0.0813583	0.0142751	-5.69931	1.2029e-08	1.62384e-07
11649	ENSG00000197191	cysteine rich tail 1 [Source:HGNC Symbol;Acc:HGNC:30529]	chr9	137224635	137226315	1	q34.3	CYSRT1	64.43	protein_coding		1301	825.3	-0.0222797	0.00391206	-5.69515	1.23267e-08	1.66297e-07
14066	ENSG00000244274	dysbindin domain containing 2 [Source:HGNC Symbol;Acc:HGNC:15881]	chr20	45406057	45410610	1	q13.12	DBNDD2	55.82	protein_coding		2482	312.496	0.0496898	0.00872572	5.69464	1.23636e-08	1.66689e-07
11977	ENSG00000198853	RUN and SH3 domain containing 2 [Source:HGNC Symbol;Acc:HGNC:23625]	chr9	35490111	35561898	1	p13.3	RUSC2	44.22	protein_coding		5698	19045.4	0.0214688	0.00377478	5.68743	1.28966e-08	1.73764e-07
1687	ENSG00000099958	derlin 3 [Source:HGNC Symbol;Acc:HGNC:14236]	chr22	23834503	23839128	-1	q11.23	DERL3	61.13	protein_coding		3796	378.43	0.0571242	0.0100453	5.68666	1.29545e-08	1.74341e-07
20622	novelGene_ENSG00000185989_AS	NA	NA	NA	NA	NA	NA	NA	NA	NA	NA	NA	592.955	0.0262545	0.00461692	5.68659	1.29604e-08	1.74341e-07
18401	novelGene_ENSG00000084207_AS	NA	NA	NA	NA	NA	NA	NA	NA	NA	NA	NA	9728.35	-0.0170599	0.00300005	-5.68654	1.29641e-08	1.74341e-07
3031	ENSG00000111424	vitamin D receptor [Source:HGNC Symbol;Acc:HGNC:12679]	chr12	47841537	47943048	-1	q13.11	VDR	47.72	protein_coding		5674	9095.91	0.0362874	0.00638365	5.68442	1.31257e-08	1.76403e-07
9000	ENSG00000168014	C2 domain containing 3 centriole elongation regulator [Source:HGNC Symbol;Acc:HGNC:24564]	chr11	74012718	74171210	-1	q13.4	C2CD3	40.35	protein_coding		27209	11892.3	0.0209953	0.00369356	5.6843	1.31348e-08	1.76414e-07
4779	ENSG00000130429	actin related protein 2/3 complex subunit 1B [Source:HGNC Symbol;Acc:HGNC:704]	chr7	99374249	99394816	1	q22.1	ARPC1B	55.99	protein_coding		3988	22768.3	-0.0160577	0.0028259	-5.68235	1.32859e-08	1.78331e-07
13842	ENSG00000239739	novel transcript	chr3	170740351	170741365	-1	q26.2		46.8	lncRNA		263	99.8293	-0.0468332	0.00824651	-5.67916	1.3536e-08	1.81572e-07
947	ENSG00000072864	nudE neurodevelopment protein 1 [Source:HGNC Symbol;Acc:HGNC:17619]	chr16	15643267	15734691	1	p13.11	NDE1	48.63	protein_coding		8217	4626.09	-0.0178876	0.00315011	-5.67843	1.3594e-08	1.82236e-07
11729	ENSG00000197702	parvin alpha [Source:HGNC Symbol;Acc:HGNC:14652]	chr11	12377563	12535356	1	p15.3	PARVA	43.49	protein_coding		12471	55734.9	0.00976241	0.00171982	5.67643	1.37535e-08	1.84257e-07
15023	ENSG00000260643	novel protein	chr16	81053587	81096296	-1	q23.2		43.9	protein_coding		3177	623.894	0.0216604	0.00381609	5.67607	1.37821e-08	1.84524e-07
5562	ENSG00000136717	bridging integrator 1 [Source:HGNC Symbol;Acc:HGNC:1052]	chr2	127048027	127107288	-1	q14.3	BIN1	59.64	protein_coding		6862	200116	0.0386662	0.00681237	5.67587	1.37984e-08	1.84626e-07
7980	ENSG00000162129	caseinolytic mitochondrial matrix peptidase chaperone subunit B [Source:HGNC Symbol;Acc:HGNC:30664]	chr11	72285495	72434680	-1	q13.4	CLPB	45.77	protein_coding		12428	5919.75	0.00969328	0.00170823	5.67444	1.39142e-08	1.86058e-07
7204	ENSG00000152782	pantothenate kinase 1 [Source:HGNC Symbol;Acc:HGNC:8598]	chr10	89582988	89645418	-1	q23.31	PANK1	39.95	protein_coding		3993	981.171	0.0194936	0.00343562	5.67395	1.3954e-08	1.86472e-07
4913	ENSG00000131470	PSMC3 interacting protein [Source:HGNC Symbol;Acc:HGNC:17928]	chr17	42572310	42577831	-1	q21.2	PSMC3IP	48.64	protein_coding		2578	1402.56	-0.0302013	0.00532362	-5.67307	1.40258e-08	1.87314e-07
3590	ENSG00000116761	cystathionine gamma-lyase [Source:HGNC Symbol;Acc:HGNC:2501]	chr1	70411218	70439851	1	p31.1	CTH	39.51	protein_coding		2414	284.722	0.0190601	0.00336082	5.67127	1.4174e-08	1.89174e-07
18677	novelGene_ENSG00000104763_AS	NA	NA	NA	NA	NA	NA	NA	NA	NA	NA	NA	7919.05	0.0387772	0.00683936	5.66971	1.43041e-08	1.9079e-07
2953	ENSG00000110619	cysteinyl-tRNA synthetase 1 [Source:HGNC Symbol;Acc:HGNC:1493]	chr11	3000922	3057613	-1	p15.4	CARS1	52.02	protein_coding		10037	23588.1	0.0145264	0.00256324	5.66721	1.4514e-08	1.93468e-07
14337	ENSG00000250548	long intergenic non-protein coding RNA 1303 [Source:HGNC Symbol;Acc:HGNC:50470]	chr14	61556273	61570653	-1	q23.1	LINC01303	47.23	lncRNA		5188	10953.6	-0.0390729	0.00689572	-5.66625	1.45953e-08	1.9443e-07
6237	ENSG00000142182	DNA methyltransferase 3 like [Source:HGNC Symbol;Acc:HGNC:2980]	chr21	44246339	44262216	-1	q22.3	DNMT3L	57	protein_coding		1859	786.249	0.0886612	0.0156505	5.66509	1.46949e-08	1.95548e-07
13974	ENSG00000242498	actin related protein 2/3 complex inhibitor [Source:HGNC Symbol;Acc:HGNC:28782]	chr15	89895006	89912952	-1	q26.1	ARPIN	49.8	protein_coding		8590	3171.18	-0.0210158	0.00370973	-5.66506	1.46977e-08	1.95548e-07
1557	ENSG00000092820	ezrin [Source:HGNC Symbol;Acc:HGNC:12691]	chr6	158765741	158819368	-1	q25.3	EZR	46.15	protein_coding		3298	21427.3	-0.0117038	0.00206747	-5.66093	1.50553e-08	2.00181e-07
13735	ENSG00000237429	novel transcript	chr1	27525805	27530561	1	p36.11		58.55	lncRNA		283	253.781	-0.0546288	0.00965162	-5.66007	1.51313e-08	2.01043e-07
1478	ENSG00000090447	transcription factor AP-4 [Source:HGNC Symbol;Acc:HGNC:11745]	chr16	4257186	4273075	-1	p13.3	TFAP4	56.39	protein_coding		7867	756.868	-0.0168934	0.00298471	-5.65998	1.51391e-08	2.01043e-07
12597	ENSG00000215492	heterogeneous nuclear ribonucleoprotein A1 pseudogene 7 [Source:HGNC Symbol;Acc:HGNC:31015]	chr18	32412214	32413176	-1	q12.1	HNRNPA1P7	47.35	processed_pseudogene		963	2752.6	-0.026594	0.0046988	-5.65974	1.516e-08	2.01194e-07
15573	ENSG00000270039	novel transcript	chr12	57803838	57804415	1	q14.1		37.89	lncRNA		578	314.682	0.0341072	0.00602737	5.65871	1.52514e-08	2.02281e-07
13214	ENSG00000230330	high mobility group nucleosomal binding domain 2 pseudogene 3 [Source:HGNC Symbol;Acc:HGNC:33566]	chr16	26032539	26032811	-1	p12.1	HMGN2P3	51.28	processed_pseudogene		273	120.669	-0.0209752	0.00370723	-5.65793	1.53213e-08	2.03081e-07
9459	ENSG00000171208	neuropilin and tolloid like 2 [Source:HGNC Symbol;Acc:HGNC:14644]	chr16	47077703	47143945	-1	q12.1	NETO2	38.67	protein_coding		7429	675.765	-0.0264755	0.00468128	-5.6556	1.55302e-08	2.05722e-07
21578	novelGene_ENSG00000286826_AS	NA	NA	NA	NA	NA	NA	NA	NA	NA	NA	NA	61.1231	0.0577435	0.010216	5.65227	1.5834e-08	2.09615e-07
20270	novelGene_ENSG00000168754_AS	NA	NA	NA	NA	NA	NA	NA	NA	NA	NA	NA	648.809	-0.0233029	0.00412347	-5.65128	1.59258e-08	2.10699e-07
232	ENSG00000012822	calcium binding and coiled-coil domain 1 [Source:HGNC Symbol;Acc:HGNC:29306]	chr12	53708517	53727745	-1	q13.13	CALCOCO1	49.2	protein_coding		8898	22435.9	0.0136143	0.00240925	5.65083	1.59674e-08	2.11117e-07
9143	ENSG00000168938	peptidylprolyl isomerase C [Source:HGNC Symbol;Acc:HGNC:9256]	chr5	123023250	123036725	-1	q23.2	PPIC	44.38	protein_coding		2082	16655.3	0.0156213	0.00276474	5.65019	1.60273e-08	2.11778e-07
12502	ENSG00000214223	heterogeneous nuclear ribonucleoprotein A1 pseudogene 10 [Source:HGNC Symbol;Acc:HGNC:39128]	chr19	11666069	11667030	-1	p13.2	HNRNPA1P10	47.51	processed_pseudogene		962	1338.91	-0.0251899	0.00445838	-5.65	1.60444e-08	2.11871e-07
9364	ENSG00000170537	transmembrane channel like 7 [Source:HGNC Symbol;Acc:HGNC:23000]	chr16	18983934	19063942	1	p12.3	TMC7	46.16	protein_coding		5638	776.953	0.0184269	0.00326249	5.64811	1.62218e-08	2.14081e-07
5052	ENSG00000132646	proliferating cell nuclear antigen [Source:HGNC Symbol;Acc:HGNC:8729]	chr20	5114953	5126626	-1	p12.3	PCNA	42.54	protein_coding		1403	11330.3	-0.0354583	0.00627979	-5.64642	1.63826e-08	2.15951e-07
14117	ENSG00000245522	long intergenic non-protein coding RNA 2709 [Source:HGNC Symbol;Acc:HGNC:54226]	chr11	9754770	9759533	-1	p15.4	LINC02709	55.96	lncRNA		2632	2356.26	0.0235347	0.00416808	5.6464	1.63838e-08	2.15951e-07
6933	ENSG00000149292	tetratricopeptide repeat domain 12 [Source:HGNC Symbol;Acc:HGNC:23700]	chr11	113314579	113383544	1	q23.2	TTC12	43.04	protein_coding		5247	752.102	-0.0247203	0.00437952	-5.64452	1.65639e-08	2.18189e-07
17065	novelGene_3877	NA	NA	NA	NA	NA	NA	NA	NA	NA	NA	NA	477.491	-0.0290895	0.00515394	-5.64412	1.66027e-08	2.18565e-07
8615	ENSG00000165816	von Willebrand factor A domain containing 2 [Source:HGNC Symbol;Acc:HGNC:24709]	chr10	114239254	114294489	1	q25.3	VWA2	48.24	protein_coding		6353	290.053	0.103152	0.0182765	5.64399	1.66155e-08	2.18598e-07
20151	novelGene_ENSG00000165795_AS	NA	NA	NA	NA	NA	NA	NA	NA	NA	NA	NA	1931	0.0439632	0.00779	5.64354	1.66587e-08	2.19031e-07
1667	ENSG00000099840	IZUMO family member 4 [Source:HGNC Symbol;Acc:HGNC:26950]	chr19	2096429	2099593	1	p13.3	IZUMO4	66.13	protein_coding		2770	512.767	0.0350434	0.00621034	5.64275	1.67359e-08	2.19909e-07
11992	ENSG00000198890	protein arginine methyltransferase 6 [Source:HGNC Symbol;Acc:HGNC:18241]	chr1	107056674	107067636	1	p13.3	PRMT6	39.33	protein_coding		4340	2488.98	-0.0107605	0.00190887	-5.63711	1.72932e-08	2.2709e-07
17204	novelGene_4571	NA	NA	NA	NA	NA	NA	NA	NA	NA	NA	NA	355.114	0.0765194	0.0135808	5.6344	1.75668e-08	2.30541e-07
1145	ENSG00000079819	erythrocyte membrane protein band 4.1 like 2 [Source:HGNC Symbol;Acc:HGNC:3379]	chr6	130839347	131063322	-1	q23.2	EPB41L2	38.6	protein_coding		10320	7721.35	-0.0308114	0.00546952	-5.6333	1.76798e-08	2.31881e-07
5472	ENSG00000136026	cytoskeleton associated protein 4 [Source:HGNC Symbol;Acc:HGNC:16991]	chr12	106237881	106304279	-1	q23.3	CKAP4	44.3	protein_coding		3666	31251.8	-0.0148774	0.00264127	-5.63267	1.77441e-08	2.3258e-07
13171	ENSG00000229628	novel transcript	chr7	45990905	46000898	1	p12.3		40.38	lncRNA		532	95.3214	0.0539822	0.00958406	5.6325	1.77618e-08	2.32669e-07
4523	ENSG00000127423	aurora kinase A and ninein interacting protein [Source:HGNC Symbol;Acc:HGNC:28363]	chr1	25831913	25859458	-1	p36.11	AUNIP	42.54	protein_coding		2408	535.063	-0.0300873	0.00534291	-5.63125	1.78912e-08	2.34219e-07
7838	ENSG00000160447	protein kinase N3 [Source:HGNC Symbol;Acc:HGNC:17999]	chr9	128702503	128720916	1	q34.11	PKN3	57.67	protein_coding		3393	3102.78	-0.0127002	0.00225549	-5.6308	1.79379e-08	2.34686e-07
21412	novelGene_ENSG00000273269_AS	NA	NA	NA	NA	NA	NA	NA	NA	NA	NA	NA	16561.8	-0.0321712	0.00571386	-5.63037	1.79821e-08	2.35119e-07
9340	ENSG00000170390	doublecortin like kinase 2 [Source:HGNC Symbol;Acc:HGNC:19002]	chr4	150078445	150257438	1	q31.23	DCLK2	40.69	protein_coding		4416	3410.23	0.0250554	0.00445226	5.62757	1.82768e-08	2.38826e-07
215	ENSG00000011426	anillin actin binding protein [Source:HGNC Symbol;Acc:HGNC:14082]	chr7	36389821	36453791	1	p14.2	ANLN	37.87	protein_coding		5997	11683.5	-0.0676873	0.0120282	-5.62739	1.82957e-08	2.38924e-07
13953	ENSG00000242125	small nucleolar RNA host gene 3 [Source:HGNC Symbol;Acc:HGNC:10118]	chr1	28505980	28510892	1	p35.3	SNHG3	46.41	lncRNA		4088	10457.2	-0.0217557	0.0038674	-5.62539	1.8509e-08	2.41562e-07
8888	ENSG00000167523	spermatogenesis associated 33 [Source:HGNC Symbol;Acc:HGNC:26463]	chr16	89657740	89671272	1	q24.3	SPATA33	52.23	protein_coding		5808	1200.06	-0.0122588	0.00218149	-5.61947	1.91549e-08	2.49837e-07
10961	ENSG00000185201	interferon induced transmembrane protein 2 [Source:HGNC Symbol;Acc:HGNC:5413]	chr11	303655	309397	1	p15.5	IFITM2	55.22	protein_coding		1507	30762.2	-0.0138275	0.00246085	-5.61901	1.92059e-08	2.50349e-07
13912	ENSG00000241343	ribosomal protein L36a [Source:HGNC Symbol;Acc:HGNC:10359]	chrX	101390824	101396155	1	q22.1	RPL36A	41.82	protein_coding		3965	53685.9	-0.0164807	0.00293356	-5.618	1.93182e-08	2.51658e-07
11466	ENSG00000196296	ATPase sarcoplasmic/endoplasmic reticulum Ca2+ transporting 1 [Source:HGNC Symbol;Acc:HGNC:811]	chr16	28878405	28904466	1	p11.2	ATP2A1	54.02	protein_coding		4544	22103.4	0.0537941	0.00957906	5.6158	1.95656e-08	2.54725e-07
11001	ENSG00000185480	PARP1 binding protein [Source:HGNC Symbol;Acc:HGNC:26074]	chr12	102120183	102197520	1	q23.2	PARPBP	36.45	protein_coding		4747	924.121	-0.0465554	0.00829082	-5.6153	1.96226e-08	2.5531e-07
14579	ENSG00000255062	novel transcript, antisense to DCPS and TIRAP	chr11	126294298	126304318	-1	q24.2		45.33	lncRNA		629	490.886	-0.0155354	0.00276811	-5.61229	1.99665e-08	2.59609e-07
14929	ENSG00000259727	novel transcript	chr15	62895812	62899543	1	q22.2		48.07	lncRNA		1225	415.096	0.0315589	0.00562327	5.6122	1.99774e-08	2.59609e-07
5379	ENSG00000135469	coenzyme Q10A [Source:HGNC Symbol;Acc:HGNC:26515]	chr12	56266890	56270966	1	q13.3	COQ10A	50.85	protein_coding		3211	5587.33	0.011831	0.00210825	5.61176	2.00277e-08	2.60103e-07
14537	ENSG00000254682	novel transcript	chr11	71448674	71452157	1	q13.4		45.01	lncRNA		680	2895.47	0.0217224	0.00387192	5.61023	2.02054e-08	2.6225e-07
7761	ENSG00000159860	TRPM8 channel associated factor 2 pseudogene 1 [Source:HGNC Symbol;Acc:HGNC:33603]	chr7	143800732	143817973	1	q35	TCAF2P1	40.94	transcribed_unprocessed_pseudogene		2896	166.577	-0.0220899	0.00393909	-5.60787	2.0483e-08	2.6569e-07
2723	ENSG00000108175	zinc finger MIZ-type containing 1 [Source:HGNC Symbol;Acc:HGNC:16493]	chr10	79068966	79316519	1	q22.3	ZMIZ1	55.32	protein_coding		10804	7119.92	-0.0162117	0.00289292	-5.60393	2.09546e-08	2.71642e-07
7560	ENSG00000157542	potassium inwardly rectifying channel subfamily J member 6 [Source:HGNC Symbol;Acc:HGNC:6267]	chr21	37607373	38121345	-1	q22.13	KCNJ6	42.73	protein_coding		19979	13116.7	-0.0172196	0.00307303	-5.60345	2.1013e-08	2.72233e-07
9916	ENSG00000174996	kinesin light chain 2 [Source:HGNC Symbol;Acc:HGNC:20716]	chr11	66257294	66267860	1	q13.2	KLC2	60.47	protein_coding		5479	6352.85	0.021411	0.00382142	5.6029	2.10801e-08	2.72935e-07
5105	ENSG00000133055	myosin binding protein H [Source:HGNC Symbol;Acc:HGNC:7552]	chr1	203167811	203175826	-1	q32.1	MYBPH	57.63	protein_coding		1818	1.00692e+06	0.0533231	0.00952418	5.59871	2.15958e-08	2.79442e-07
12161	ENSG00000204556_ENSG00000287569	NA	NA	NA	NA	NA	NA	NA	NA	NA	NA	NA	775.711	0.0138877	0.00248078	5.59814	2.16659e-08	2.80179e-07
6108	ENSG00000140961	oxidative stress induced growth inhibitor 1 [Source:HGNC Symbol;Acc:HGNC:30093]	chr16	83931311	83966332	1	q23.3	OSGIN1	55.7	protein_coding		5558	1149.43	0.0227983	0.00407276	5.59776	2.17144e-08	2.80634e-07
18434	novelGene_ENSG00000087842_AS	NA	NA	NA	NA	NA	NA	NA	NA	NA	NA	NA	241.649	0.0232415	0.00415329	5.59592	2.19455e-08	2.83448e-07
10159	ENSG00000177238	tripartite motif containing 72 [Source:HGNC Symbol;Acc:HGNC:32671]	chr16	31214091	31231537	1	p11.2	TRIM72	54.91	protein_coding		8430	61278.8	0.0298725	0.00533906	5.59508	2.20515e-08	2.84644e-07
7684	ENSG00000158887	myelin protein zero [Source:HGNC Symbol;Acc:HGNC:7225]	chr1	161304735	161309968	-1	q23.3	MPZ	50.52	protein_coding		2150	320.62	-0.0319084	0.0057048	-5.59325	2.22863e-08	2.875e-07
15123	ENSG00000261840	novel transcript, antisense to SRCAP	chr16	30697707	30699058	-1	p11.2		66.42	lncRNA		1148	103.799	-0.0281809	0.00504214	-5.58907	2.28283e-08	2.94314e-07
8156	ENSG00000163346_ENSG00000163344	NA	NA	NA	NA	NA	NA	NA	NA	NA	NA	NA	2760.05	0.0554531	0.00992222	5.58877	2.28678e-08	2.94582e-07
9727	ENSG00000173272	mitotic spindle organizing protein 2A [Source:HGNC Symbol;Acc:HGNC:33187]	chr2	131464900	131492743	-1	q21.1	MZT2A	51.73	protein_coding		4068	3816.26	-0.0257543	0.00460827	-5.5887	2.28769e-08	2.94582e-07
1201	ENSG00000082126	membrane palmitoylated protein 4 [Source:HGNC Symbol;Acc:HGNC:13680]	chr2	201644870	201698694	-1	q33.1	MPP4	41.38	protein_coding		4924	4607	-0.0401162	0.00717847	-5.5884	2.29176e-08	2.94927e-07
11116	ENSG00000186193	suppressor APC domain containing 2 [Source:HGNC Symbol;Acc:HGNC:28055]	chr9	137062127	137070557	-1	q34.3	SAPCD2	63.63	protein_coding		3814	1304.29	-0.0471503	0.00843789	-5.58792	2.298e-08	2.95551e-07
323	ENSG00000024862	coiled-coil domain containing 28A [Source:HGNC Symbol;Acc:HGNC:21098]	chr6	138773769	138793319	1	q24.1	CCDC28A	38.91	protein_coding		1247	1707.17	-0.0227939	0.0040798	-5.587	2.31023e-08	2.96943e-07
19654	novelGene_ENSG00000142686_AS	NA	NA	NA	NA	NA	NA	NA	NA	NA	NA	NA	3871.24	0.0239195	0.00428144	5.58679	2.31311e-08	2.97134e-07
3872	ENSG00000119969	helicase, lymphoid specific [Source:HGNC Symbol;Acc:HGNC:4861]	chr10	94501434	94613905	1	q23.33	HELLS	38.96	protein_coding		10150	677.278	-0.0824497	0.0147597	-5.58614	2.32167e-08	2.98053e-07
6329	ENSG00000143256	prefoldin subunit 2 [Source:HGNC Symbol;Acc:HGNC:8867]	chr1	161100556	161118055	-1	q23.3	PFDN2	44.06	protein_coding		621	16073.3	0.008869	0.00158848	5.58332	2.35965e-08	3.02746e-07
10902	ENSG00000184702	septin 5 [Source:HGNC Symbol;Acc:HGNC:9164]	chr22	19714503	19724224	1	q11.21	SEPTIN5	66.51	protein_coding		4564	6680.43	0.0189341	0.00339133	5.58309	2.36287e-08	3.02919e-07
17191	novelGene_4527	NA	NA	NA	NA	NA	NA	NA	NA	NA	NA	NA	131.034	-0.0238336	0.00426894	-5.58301	2.36385e-08	3.02919e-07
21127	novelGene_ENSG00000243789_AS	NA	NA	NA	NA	NA	NA	NA	NA	NA	NA	NA	325.311	0.0274589	0.00491844	5.58284	2.36617e-08	3.03032e-07
19327	novelGene_ENSG00000131089_AS	NA	NA	NA	NA	NA	NA	NA	NA	NA	NA	NA	1865.23	0.0260419	0.0046675	5.57941	2.41341e-08	3.08897e-07
8855	ENSG00000167261	dipeptidase 2 [Source:HGNC Symbol;Acc:HGNC:23028]	chr16	67987394	68000586	-1	q22.1	DPEP2	54.36	protein_coding		3498	45.3522	0.110416	0.0197937	5.57835	2.4281e-08	3.1059e-07
9365	ENSG00000170540	ADP ribosylation factor like GTPase 6 interacting protein 1 [Source:HGNC Symbol;Acc:HGNC:697]	chr16	18791669	18801572	-1	p12.3	ARL6IP1	40.64	protein_coding		3558	16201.7	-0.0410884	0.00736614	-5.578	2.43293e-08	3.11019e-07
16712	novelGene_183	NA	NA	NA	NA	NA	NA	NA	NA	NA	NA	NA	124.708	-0.0184304	0.00330647	-5.57404	2.48902e-08	3.17999e-07
19467	novelGene_ENSG00000136235_AS	NA	NA	NA	NA	NA	NA	NA	NA	NA	NA	NA	26.8558	0.0758317	0.0136075	5.5728	2.50674e-08	3.2007e-07
4413	ENSG00000125967_ENSG00000275223	NA	NA	NA	NA	NA	NA	NA	NA	NA	NA	NA	1459.06	0.0391988	0.00703873	5.56901	2.56187e-08	3.26912e-07
19014	novelGene_ENSG00000117115_AS	NA	NA	NA	NA	NA	NA	NA	NA	NA	NA	NA	1613.59	0.0801807	0.0144003	5.56799	2.57696e-08	3.2864e-07
15888	ENSG00000275342	PEAK1 related, kinase-activating pseudokinase 1 [Source:HGNC Symbol;Acc:HGNC:25438]	chr8	8317736	8386439	-1	p23.1	PRAG1	43.9	protein_coding		4845	2117.24	0.0307702	0.00552643	5.56783	2.57932e-08	3.28744e-07
8659	ENSG00000166135	hypoxia inducible factor 1 subunit alpha inhibitor [Source:HGNC Symbol;Acc:HGNC:17113]	chr10	100529072	100559998	1	q24.31	HIF1AN	45.24	protein_coding		13894	21121.8	0.00956703	0.00171832	5.56767	2.58166e-08	3.28844e-07
21020	novelGene_ENSG00000232053_AS	NA	NA	NA	NA	NA	NA	NA	NA	NA	NA	NA	80.6271	0.0822492	0.0147792	5.5652	2.6185e-08	3.33336e-07
11747	ENSG00000197780	TATA-box binding protein associated factor 13 [Source:HGNC Symbol;Acc:HGNC:11546]	chr1	109062486	109076003	-1	p13.3	TAF13	43.53	protein_coding		1401	7906.99	0.0195008	0.00350415	5.56506	2.62069e-08	3.33415e-07
322	ENSG00000024526	DEP domain containing 1 [Source:HGNC Symbol;Acc:HGNC:22949]	chr1	68474152	68497221	-1	p31.3	DEPDC1	34.94	protein_coding		5904	3089.14	-0.112898	0.020292	-5.56365	2.64187e-08	3.35908e-07
13139	ENSG00000229056	HECW2 antisense RNA 1 [Source:HGNC Symbol;Acc:HGNC:54062]	chr2	196260024	196264204	1	q32.3	HECW2-AS1	37.93	lncRNA		1607	557.644	-0.0566825	0.0101915	-5.56174	2.67099e-08	3.39407e-07
6102	ENSG00000140939	nucleolar protein 3 [Source:HGNC Symbol;Acc:HGNC:7869]	chr16	67170154	67175735	1	q22.1	NOL3	58.13	protein_coding		2992	7524.51	0.00999952	0.00179827	5.56063	2.68804e-08	3.41369e-07
20830	novelGene_ENSG00000205639_AS	NA	NA	NA	NA	NA	NA	NA	NA	NA	NA	NA	510.397	-0.0442293	0.00795733	-5.55831	2.72398e-08	3.45727e-07
4163	ENSG00000123453	sarcosine dehydrogenase [Source:HGNC Symbol;Acc:HGNC:10536]	chr9	133663560	133739955	-1	q34.2	SARDH	56.35	protein_coding		5118	5636.64	-0.018405	0.00331141	-5.55806	2.72786e-08	3.46012e-07
8934	ENSG00000167695	TLC domain containing 3A [Source:HGNC Symbol;Acc:HGNC:29646]	chr17	732412	742968	1	p13.3	TLCD3A	49.92	protein_coding		2736	4520.66	-0.0175256	0.00315411	-5.55643	2.75341e-08	3.49045e-07
388	ENSG00000034713	GABA type A receptor associated protein like 2 [Source:HGNC Symbol;Acc:HGNC:13291]	chr16	75566375	75577881	1	q23.1	GABARAPL2	47.12	protein_coding		3010	69885.2	0.0162221	0.00291964	5.55621	2.75687e-08	3.49275e-07
18961	novelGene_ENSG00000115325_AS	NA	NA	NA	NA	NA	NA	NA	NA	NA	NA	NA	1483.58	-0.0182502	0.00328486	-5.55586	2.7625e-08	3.4978e-07
8946	ENSG00000167747	chromosome 19 open reading frame 48 [Source:HGNC Symbol;Acc:HGNC:29667]	chr19	50797704	50804929	-1	q13.33	C19orf48	54.79	transcribed_unitary_pseudogene		3256	10776.4	-0.0169893	0.00305854	-5.5547	2.78083e-08	3.5189e-07
6963	ENSG00000149591	transgelin [Source:HGNC Symbol;Acc:HGNC:11553]	chr11	117199370	117207464	1	q23.3	TAGLN	56.95	protein_coding		6550	417917	0.0258657	0.00465896	5.55183	2.82702e-08	3.57522e-07
19595	novelGene_ENSG00000140105_AS	NA	NA	NA	NA	NA	NA	NA	NA	NA	NA	NA	26.6431	0.0513068	0.00924534	5.54948	2.86527e-08	3.62144e-07
5558	ENSG00000136699	sphingomyelin phosphodiesterase 4 [Source:HGNC Symbol;Acc:HGNC:32949]	chr2	130151392	130182750	-1	q21.1	SMPD4	53.96	protein_coding		9171	15023	-0.0165316	0.00298052	-5.54655	2.91362e-08	3.68035e-07
4968	ENSG00000131981	galectin 3 [Source:HGNC Symbol;Acc:HGNC:6563]	chr14	55124110	55145423	1	q22.3	LGALS3	44.62	protein_coding		2199	29432	0.0118242	0.00213239	5.54507	2.93838e-08	3.70942e-07
8380	ENSG00000164300	serine incorporator 5 [Source:HGNC Symbol;Acc:HGNC:18825]	chr5	80111651	80256048	-1	q14.1	SERINC5	43.8	protein_coding		9539	3867.86	0.0184029	0.00331983	5.54333	2.96769e-08	3.74419e-07
19693	novelGene_ENSG00000143632_AS	NA	NA	NA	NA	NA	NA	NA	NA	NA	NA	NA	232262	0.0965413	0.0174198	5.54206	2.98938e-08	3.76932e-07
5131	ENSG00000133226	serine and arginine repetitive matrix 1 [Source:HGNC Symbol;Acc:HGNC:16638]	chr1	24631716	24673281	1	p36.11	SRRM1	41.76	protein_coding		7922	17866.4	-0.00894248	0.00161413	-5.54012	3.02258e-08	3.80892e-07
883	ENSG00000070778	protein tyrosine phosphatase non-receptor type 21 [Source:HGNC Symbol;Acc:HGNC:9651]	chr14	88465778	88555007	-1	q31.3	PTPN21	41.39	protein_coding		7670	11519.1	0.0178145	0.00321657	5.53835	3.05337e-08	3.84544e-07
14816	ENSG00000258602	long intergenic non-protein coding RNA 1629 [Source:HGNC Symbol;Acc:HGNC:52260]	chr14	76959638	76965802	1	q24.3	LINC01629	50.3	lncRNA		581	2229.26	0.0637654	0.0115237	5.5334	3.14076e-08	3.95315e-07
2287	ENSG00000104472	chromatin accessibility complex subunit 1 [Source:HGNC Symbol;Acc:HGNC:13544]	chr8	140511311	140517154	1	q24.3	CHRAC1	47.59	protein_coding		3305	3064.43	-0.00846948	0.00153094	-5.53221	3.16212e-08	3.97768e-07
14603	ENSG00000255248	mir-100-let-7a-2-mir-125b-1 cluster host gene [Source:HGNC Symbol;Acc:HGNC:39522]	chr11	122028325	122556721	-1	q24.1	MIR100HG	39.21	lncRNA		28649	8168.92	0.0161867	0.00292667	5.53077	3.18826e-08	4.00817e-07
11949	ENSG00000198786	mitochondrially encoded NADH:ubiquinone oxidoreductase core subunit 5 [Source:HGNC Symbol;Acc:HGNC:7461]	chrM	12337	14148	1		MT-ND5	44.92	protein_coding		1812	68504.7	0.0147387	0.00266695	5.52643	3.26815e-08	4.10618e-07
19388	novelGene_ENSG00000133055_AS	NA	NA	NA	NA	NA	NA	NA	NA	NA	NA	NA	71705.8	0.0518348	0.00937995	5.52612	3.27388e-08	4.11095e-07
2562	ENSG00000106355	LSM5 homolog, U6 small nuclear RNA and mRNA degradation associated [Source:HGNC Symbol;Acc:HGNC:17162]	chr7	32485338	32495283	-1	p14.3	LSM5	39.74	protein_coding		4695	17889.7	-0.0187598	0.00339601	-5.52406	3.31255e-08	4.15704e-07
10064	ENSG00000176371	zinc finger and SCAN domain containing 2 [Source:HGNC Symbol;Acc:HGNC:20994]	chr15	84600986	84627796	1	q25.2	ZSCAN2	48.03	protein_coding		4878	4033.9	0.0133764	0.0024221	5.52263	3.3396e-08	4.18851e-07
1312	ENSG00000085999	RAD54 like [Source:HGNC Symbol;Acc:HGNC:9826]	chr1	46246461	46278480	1	p34.1	RAD54L	46.88	protein_coding		4078	2020.29	-0.0350612	0.00635076	-5.52079	3.37481e-08	4.23017e-07
13777	ENSG00000237928	NFIA antisense RNA 2 [Source:HGNC Symbol;Acc:HGNC:40401]	chr1	60912675	61056885	-1	p31.3	NFIA-AS2	43.01	lncRNA		6214	311.057	0.0792069	0.0143505	5.51947	3.40023e-08	4.25952e-07
15061	ENSG00000261115	transmembrane protein 178B [Source:HGNC Symbol;Acc:HGNC:44112]	chr7	141074064	141480380	1	q34	TMEM178B	43.29	protein_coding		10824	1639.6	0.0791316	0.0143371	5.51935	3.40257e-08	4.25994e-07
50	ENSG00000004961	holocytochrome c synthase [Source:HGNC Symbol;Acc:HGNC:4837]	chrX	11111301	11123086	1	p22.2	HCCS	42.97	protein_coding		2343	6015.23	0.00900522	0.00163172	5.51885	3.41217e-08	4.26944e-07
16786	novelGene_2168	NA	NA	NA	NA	NA	NA	NA	NA	NA	NA	NA	109.273	0.0671134	0.012161	5.51874	3.41431e-08	4.2696e-07
14079	ENSG00000244509	apolipoprotein B mRNA editing enzyme catalytic subunit 3C [Source:HGNC Symbol;Acc:HGNC:17353]	chr22	39014257	39020352	1	q13.1	APOBEC3C	52.56	protein_coding		2644	8632.19	-0.0233195	0.004227	-5.5168	3.45235e-08	4.31463e-07
17195	novelGene_4543	NA	NA	NA	NA	NA	NA	NA	NA	NA	NA	NA	41.1541	-0.0330363	0.00599597	-5.50976	3.59325e-08	4.48808e-07
10773	ENSG00000183579	zinc and ring finger 3 [Source:HGNC Symbol;Acc:HGNC:18126]	chr22	28883572	29057488	1	q12.1	ZNRF3	45.29	protein_coding		6989	1919.4	0.01614	0.00293136	5.50599	3.67102e-08	4.58252e-07
5583	ENSG00000136830	niban apoptosis regulator 2 [Source:HGNC Symbol;Acc:HGNC:25282]	chr9	127505339	127578989	-1	q34.11	NIBAN2	54.31	protein_coding		4617	53169.9	-0.0191886	0.00348572	-5.50491	3.69354e-08	4.60791e-07
1117	ENSG00000078814	myosin heavy chain 7B [Source:HGNC Symbol;Acc:HGNC:15906]	chr20	34955810	35002437	1	q11.22	MYH7B	53.87	protein_coding		8247	4280.76	0.110315	0.020044	5.50367	3.71967e-08	4.63778e-07
7274	ENSG00000153896	zinc finger protein 599 [Source:HGNC Symbol;Acc:HGNC:26408]	chr19	34758073	34773229	-1	q13.11	ZNF599	43.52	protein_coding		6799	1084.42	-0.0119848	0.00217788	-5.50296	3.7346e-08	4.65366e-07
16081	ENSG00000279493	novel protein, similar to DNA (cytosine-5-)-methyltransferase 3-like DNMT3L	chr21	5011799	5017145	1	p12		60.5	protein_coding		513	529.924	0.0904893	0.0164509	5.50058	3.7854e-08	4.7142e-07
19995	novelGene_ENSG00000160392_AS	NA	NA	NA	NA	NA	NA	NA	NA	NA	NA	NA	8074.86	0.02429	0.00441639	5.49996	3.7987e-08	4.72798e-07
10647	ENSG00000182481	karyopherin subunit alpha 2 [Source:HGNC Symbol;Acc:HGNC:6395]	chr17	68035636	68047364	1	q24.2	KPNA2	43.75	protein_coding		7365	47310.1	-0.029111	0.00529332	-5.49956	3.80739e-08	4.73603e-07
746	ENSG00000066248	neuronal guanine nucleotide exchange factor [Source:HGNC Symbol;Acc:HGNC:7807]	chr2	232878701	233013256	-1	q37.1	NGEF	48.38	protein_coding		4647	273.985	0.0461113	0.00838702	5.49794	3.84245e-08	4.77684e-07
15277	ENSG00000265681	ribosomal protein L17 [Source:HGNC Symbol;Acc:HGNC:10307]	chr18	49488453	49492508	-1	q21.1	RPL17	42.92	protein_coding		2451	271205	-0.0128943	0.00234547	-5.49753	3.85141e-08	4.78482e-07
13992	ENSG00000243024	ribosomal protein S11 pseudogene 6	chr12	64222337	64397065	1	q14.2		41.47	transcribed_processed_pseudogene		2138	94.3007	0.021122	0.00384215	5.49744	3.85338e-08	4.78482e-07
15897	ENSG00000275532	novel transcript, antisense to MLLT6	chr17	38703480	38706261	-1	q12		65.64	lncRNA		486	573.14	-0.0308567	0.00561366	-5.49672	3.86916e-08	4.80161e-07
3165	ENSG00000112561	transcription factor EB [Source:HGNC Symbol;Acc:HGNC:11753]	chr6	41683978	41736259	-1	p21.1	TFEB	54.14	protein_coding		6722	655.818	0.0208603	0.00379659	5.4945	3.91824e-08	4.85968e-07
2073	ENSG00000102317	RNA binding motif protein 3 [Source:HGNC Symbol;Acc:HGNC:9900]	chrX	48574449	48581162	1	p11.23	RBM3	47.57	protein_coding		5827	27339.4	-0.0215289	0.00392034	-5.49158	3.98343e-08	4.93764e-07
5074	ENSG00000132821	V-set and transmembrane domain containing 2 like [Source:HGNC Symbol;Acc:HGNC:16096]	chr20	37903111	37945350	1	q11.23	VSTM2L	54.01	protein_coding		1952	4766.73	0.0333031	0.00606539	5.49067	4.00402e-08	4.96027e-07
10321	ENSG00000178860	musculin [Source:HGNC Symbol;Acc:HGNC:7321]	chr8	71841560	71844412	-1	q13.3	MSC	58.71	protein_coding		2046	12173.1	0.0231039	0.00420951	5.4885	4.05355e-08	5.0187e-07
14855	ENSG00000258902	novel transcript	chr14	85362457	85516934	-1	q31.3		37.85	lncRNA		558	184.086	-0.0674124	0.0122927	-5.48392	4.16008e-08	5.14758e-07
6046	ENSG00000140391	tetraspanin 3 [Source:HGNC Symbol;Acc:HGNC:17752]	chr15	77041404	77083984	-1	q24.3	TSPAN3	41.92	protein_coding		8400	59199.7	0.0154354	0.00281628	5.48079	4.23437e-08	5.23646e-07
5110	ENSG00000133069	transmembrane and coiled-coil domain family 2 [Source:HGNC Symbol;Acc:HGNC:24239]	chr1	205227946	205285632	1	q32.1	TMCC2	51.63	protein_coding		5822	3848.9	0.0413698	0.00754845	5.48057	4.23955e-08	5.23981e-07
313	ENSG00000023572	glutaredoxin 2 [Source:HGNC Symbol;Acc:HGNC:16065]	chr1	193090866	193106114	-1	q31.2	GLRX2	39.59	protein_coding		6210	7821.59	0.0102533	0.00187151	5.47866	4.28568e-08	5.29373e-07
13766	ENSG00000237813	novel transcript	chr7	116238260	116499465	-1	q31.2		37.74	lncRNA		1420	457.331	-0.0201537	0.00367911	-5.47787	4.30471e-08	5.31415e-07
6100	ENSG00000140931	CKLF like MARVEL transmembrane domain containing 3 [Source:HGNC Symbol;Acc:HGNC:19174]	chr16	66603874	66613892	1	q22.1	CMTM3	58.84	protein_coding		3123	6114.71	-0.0178026	0.00325053	-5.47685	4.32963e-08	5.34181e-07
10595	ENSG00000182004	small nuclear ribonucleoprotein polypeptide E [Source:HGNC Symbol;Acc:HGNC:11161]	chr1	203861599	203871152	1	q32.1	SNRPE	42.4	protein_coding		2080	33575.8	-0.0157555	0.00287687	-5.4766	4.33585e-08	5.34637e-07
12192	ENSG00000204758	novel transcript, antisense to RPL26L1	chr5	172954786	172959392	-1	q35.1		48.99	lncRNA		2780	512.324	0.0202689	0.00370289	5.47381	4.40454e-08	5.42792e-07
10121	ENSG00000176912	TYMS opposite strand [Source:HGNC Symbol;Acc:HGNC:29553]	chr18	630886	658340	-1	p11.32	TYMSOS	41.85	lncRNA		2582	380.805	-0.0527124	0.00963462	-5.47115	4.47126e-08	5.50694e-07
821	ENSG00000068724	tetratricopeptide repeat domain 7A [Source:HGNC Symbol;Acc:HGNC:19750]	chr2	46916157	47076137	1	p21	TTC7A	50.88	protein_coding		7180	2487.79	-0.0179386	0.00327935	-5.47016	4.49624e-08	5.53449e-07
11081	ENSG00000185950	insulin receptor substrate 2 [Source:HGNC Symbol;Acc:HGNC:6126]	chr13	109752695	109786583	-1	q34	IRS2	46.75	protein_coding		8156	4068.26	-0.0293191	0.00536282	-5.46711	4.57432e-08	5.62734e-07
1864	ENSG00000100629	centrosomal protein 128 [Source:HGNC Symbol;Acc:HGNC:20359]	chr14	80476983	80959517	-1	q31.1	CEP128	36.62	protein_coding		9353	946.529	-0.0629014	0.0115056	-5.467	4.57712e-08	5.62753e-07
5431	ENSG00000135823	syntaxin 6 [Source:HGNC Symbol;Acc:HGNC:11441]	chr1	180972712	181023121	-1	q25.3	STX6	40.71	protein_coding		6477	2529.17	-0.00913206	0.00167047	-5.46677	4.58314e-08	5.63045e-07
12404	ENSG00000213420	glypican 2 [Source:HGNC Symbol;Acc:HGNC:4450]	chr7	100169606	100177381	-1	q22.1	GPC2	55.45	protein_coding		3837	3972.28	0.019683	0.00360052	5.4667	4.58481e-08	5.63045e-07
12061	ENSG00000203867	RNA binding motif protein 20 [Source:HGNC Symbol;Acc:HGNC:27424]	chr10	110644336	110839468	1	q25.2	RBM20	43.94	protein_coding		8222	3349.96	0.0419469	0.00767341	5.46653	4.58942e-08	5.63286e-07
11168	ENSG00000186716	BCR activator of RhoGEF and GTPase [Source:HGNC Symbol;Acc:HGNC:1014]	chr22	23179704	23318037	1	q11.23	BCR	53.07	protein_coding		12234	5782.88	0.0281442	0.00514913	5.46581	4.60806e-08	5.65247e-07
6280	ENSG00000142687	KIAA0319 like [Source:HGNC Symbol;Acc:HGNC:30071]	chr1	35433492	35557950	-1	p34.3	KIAA0319L	41.89	protein_coding		9619	17417.1	0.0115497	0.00211379	5.464	4.6553e-08	5.70711e-07
7558	ENSG00000157538	VPS26 endosomal protein sorting factor C [Source:HGNC Symbol;Acc:HGNC:3044]	chr21	37223420	37267919	-1	q22.13	VPS26C	44.22	protein_coding		9301	15036.2	0.0157757	0.00288785	5.4628	4.68671e-08	5.7423e-07
7902	ENSG00000161040	F-box and leucine rich repeat protein 13 [Source:HGNC Symbol;Acc:HGNC:21658]	chr7	102813230	103074843	-1	q22.1	FBXL13	39.83	protein_coding		4009	2259.94	-0.0371385	0.0068053	-5.4573	4.83431e-08	5.91973e-07
107	ENSG00000006704	GTF2I repeat domain containing 1 [Source:HGNC Symbol;Acc:HGNC:4661]	chr7	74453790	74602605	1	q11.23	GTF2IRD1	52.72	protein_coding		6499	6888.29	0.0145639	0.00266904	5.45659	4.85357e-08	5.93989e-07
1209	ENSG00000082293	collagen type XIX alpha 1 chain [Source:HGNC Symbol;Acc:HGNC:2196]	chr6	69866556	70212468	1	q13	COL19A1	36.54	protein_coding		11018	728.93	0.069849	0.0128055	5.4546	4.90832e-08	6.00343e-07
10329	ENSG00000178922	hydroxypyruvate isomerase (putative) [Source:HGNC Symbol;Acc:HGNC:26948]	chr1	43450989	43453989	-1	p34.2	HYI	59.35	protein_coding		2754	699.396	-0.0313972	0.0057566	-5.45412	4.92147e-08	6.01604e-07
15719	ENSG00000272655	RNA polymerase II subunit J4, pseudogene [Source:HGNC Symbol;Acc:HGNC:28195]	chr7	44013562	44019170	-1	p13	POLR2J4	54.06	transcribed_unprocessed_pseudogene		1422	1394.85	-0.0153016	0.00280684	-5.45153	4.99385e-08	6.10101e-07
6178	ENSG00000141526	solute carrier family 16 member 3 [Source:HGNC Symbol;Acc:HGNC:10924]	chr17	82217934	82261129	1	q25.3	SLC16A3	59.86	protein_coding		9236	21994.6	-0.0157682	0.00289281	-5.45081	5.01401e-08	6.12211e-07
17580	novelGene_6674	NA	NA	NA	NA	NA	NA	NA	NA	NA	NA	NA	16.9336	-0.0860963	0.0158016	-5.44857	5.07773e-08	6.19634e-07
21001	novelGene_ENSG00000230330_AS	NA	NA	NA	NA	NA	NA	NA	NA	NA	NA	NA	60136.6	-0.0194125	0.00356377	-5.44718	5.11757e-08	6.24137e-07
16673	novelGene_1626	NA	NA	NA	NA	NA	NA	NA	NA	NA	NA	NA	845.342	-0.0676419	0.0124195	-5.44643	5.1391e-08	6.26404e-07
1990	ENSG00000101460	microtubule associated protein 1 light chain 3 alpha [Source:HGNC Symbol;Acc:HGNC:6838]	chr20	34546854	34560345	1	q11.22	MAP1LC3A	52.56	protein_coding		1152	6905.91	0.0244992	0.00450165	5.44227	5.26058e-08	6.40843e-07
12562	ENSG00000214955	novel transcript	chr21	34205055	34325034	1	q22.11		42.7	lncRNA		805	245.948	0.0584602	0.0107523	5.43698	5.41909e-08	6.59774e-07
6225	ENSG00000142002	dipeptidyl peptidase 9 [Source:HGNC Symbol;Acc:HGNC:18648]	chr19	4675224	4724673	-1	p13.3	DPP9	56.68	protein_coding		8303	14272.3	-0.0140666	0.00258736	-5.43668	5.42823e-08	6.60507e-07
19419	novelGene_ENSG00000134824_AS	NA	NA	NA	NA	NA	NA	NA	NA	NA	NA	NA	11143.5	0.033557	0.00617261	5.43644	5.43553e-08	6.61017e-07
2402	ENSG00000105323	heterogeneous nuclear ribonucleoprotein U like 1 [Source:HGNC Symbol;Acc:HGNC:17011]	chr19	41262496	41307787	1	q13.2	HNRNPUL1	48	protein_coding		6691	38375.3	-0.00983419	0.00181058	-5.43151	5.58792e-08	6.79159e-07
18869	novelGene_ENSG00000111669_AS	NA	NA	NA	NA	NA	NA	NA	NA	NA	NA	NA	108786	-0.0114464	0.00210809	-5.42973	5.64405e-08	6.85589e-07
9304	ENSG00000170162	vestigial like family member 2 [Source:HGNC Symbol;Acc:HGNC:20232]	chr6	117265558	117273565	1	q22.1	VGLL2	47.8	protein_coding		2231	5731.74	0.0466569	0.00859361	5.42926	5.65898e-08	6.87009e-07
15561	ENSG00000269929	miRlet-7a-1/let-7f-1/let-7d cluster host gene [Source:HGNC Symbol;Acc:HGNC:53970]	chr9	94166258	94200902	1	q22.32	MIRLET7A1HG	40.96	lncRNA		4526	885.399	0.0126473	0.00232965	5.42883	5.67232e-08	6.88234e-07
17952	novelGene_901	NA	NA	NA	NA	NA	NA	NA	NA	NA	NA	NA	234.312	0.0678431	0.0124979	5.42837	5.68711e-08	6.89635e-07
7006	ENSG00000150456	EEF1A lysine methyltransferase 1 [Source:HGNC Symbol;Acc:HGNC:27351]	chr13	20728731	20773961	-1	q12.11	EEF1AKMT1	41.53	protein_coding		1342	3634.02	-0.0144889	0.00266962	-5.42732	5.72073e-08	6.93316e-07
15768	ENSG00000273061	CDC37L1 divergent transcript [Source:HGNC Symbol;Acc:HGNC:49735]	chr9	4676600	4679502	-1	p24.1	CDC37L1-DT	41.23	lncRNA		613	267.736	-0.018946	0.00349105	-5.42702	5.73021e-08	6.94069e-07
4923	ENSG00000131507	Nedd4 family interacting protein 1 [Source:HGNC Symbol;Acc:HGNC:17592]	chr5	142108779	142154440	1	q31.3	NDFIP1	39.13	protein_coding		5747	10864.5	0.00749809	0.00138245	5.42376	5.83579e-08	7.06454e-07
11292	ENSG00000188162	otogelin [Source:HGNC Symbol;Acc:HGNC:8516]	chr11	17547259	17647150	1	p15.1	OTOG	48.82	protein_coding		10823	349.398	0.0537377	0.0099098	5.42268	5.87113e-08	7.10326e-07
12189	ENSG00000204706	MAMDC2 antisense RNA 1 [Source:HGNC Symbol;Acc:HGNC:48719]	chr9	70033921	70175888	-1	q21.12	MAMDC2-AS1	41.14	lncRNA		9862	182.02	0.0306218	0.00564811	5.42161	5.90643e-08	7.1419e-07
1221	ENSG00000082929	long intergenic non-protein coding RNA 1587 [Source:HGNC Symbol;Acc:HGNC:13716]	chr4	5524569	5527801	1	p16.2	LINC01587	45.25	lncRNA		1164	166.129	0.0987381	0.0182185	5.41966	5.9712e-08	7.2161e-07
28	ENSG00000003436	tissue factor pathway inhibitor [Source:HGNC Symbol;Acc:HGNC:11760]	chr2	187464230	187565760	-1	q32.1	TFPI	36.6	protein_coding		11714	20776.9	-0.0363821	0.00671345	-5.41928	5.98401e-08	7.22747e-07
9699	ENSG00000173068	basonuclin 2 [Source:HGNC Symbol;Acc:HGNC:30988]	chr9	16409503	16870843	-1	p22.2	BNC2	38.9	protein_coding		15323	2559.96	-0.0301376	0.00556172	-5.41875	6.00163e-08	7.24463e-07
9468	ENSG00000171310	carbohydrate sulfotransferase 11 [Source:HGNC Symbol;Acc:HGNC:17422]	chr12	104455295	104762014	1	q23.3	CHST11	46.04	protein_coding		6492	744.484	0.0169905	0.00313576	5.4183	6.01678e-08	7.25879e-07
1859	ENSG00000100612	dehydrogenase/reductase 7 [Source:HGNC Symbol;Acc:HGNC:21524]	chr14	60144119	60169856	-1	q23.1	DHRS7	39.65	protein_coding		3249	14925	0.0120705	0.00222781	5.41813	6.02249e-08	7.26155e-07
16739	novelGene_1981	NA	NA	NA	NA	NA	NA	NA	NA	NA	NA	NA	149.005	0.0806421	0.0148888	5.4163	6.08465e-08	7.33233e-07
12622	ENSG00000216863	LY86 antisense RNA 1 [Source:HGNC Symbol;Acc:HGNC:26593]	chr6	6346465	6622771	-1	p25.1	LY86-AS1	41.2	lncRNA		11806	83.8846	0.0955964	0.0176558	5.41445	6.14767e-08	7.40407e-07
12735	ENSG00000223749	MIR503 host gene [Source:HGNC Symbol;Acc:HGNC:28258]	chrX	134543119	134546642	-1	q26.3	MIR503HG	52.61	lncRNA		3003	6261.99	-0.0208668	0.00385585	-5.41172	6.24214e-08	7.51359e-07
19751	novelGene_ENSG00000146122_AS	NA	NA	NA	NA	NA	NA	NA	NA	NA	NA	NA	373.284	-0.0387805	0.00716705	-5.41094	6.2694e-08	7.54212e-07
12315	ENSG00000206417	H1-10 antisense RNA 1 [Source:HGNC Symbol;Acc:HGNC:27953]	chr3	129315392	129326225	1	q21.3	H1-10-AS1	57.61	lncRNA		3420	124.742	-0.0338809	0.00626563	-5.40743	6.39368e-08	7.68727e-07
13322	ENSG00000231924	pregnancy specific beta-1-glycoprotein 1 [Source:HGNC Symbol;Acc:HGNC:9514]	chr19	42866464	42879822	-1	q13.2	PSG1	45.75	protein_coding		4961	467.822	0.0272786	0.00504669	5.40526	6.4715e-08	7.77642e-07
18006	novelGene_9279	NA	NA	NA	NA	NA	NA	NA	NA	NA	NA	NA	5456.94	-0.0185795	0.00343827	-5.40374	6.52673e-08	7.83835e-07
5120	ENSG00000133119	replication factor C subunit 3 [Source:HGNC Symbol;Acc:HGNC:9971]	chr13	33818069	33966558	1	q13.2	RFC3	37.82	protein_coding		2858	1110.66	-0.0435766	0.00806451	-5.40351	6.5349e-08	7.84373e-07
628	ENSG00000061656	sperm associated antigen 4 [Source:HGNC Symbol;Acc:HGNC:11214]	chr20	35615829	35621094	1	q11.22	SPAG4	59.57	protein_coding		2348	603.361	-0.0224076	0.00414718	-5.4031	6.55e-08	7.8574e-07
16189	ENSG00000283128	novel transcript	chr7	155474256	155644406	-1	q36.3		47.9	lncRNA		9504	417.873	0.0761894	0.0141043	5.40187	6.59482e-08	7.90671e-07
467	ENSG00000047617	anoctamin 2 [Source:HGNC Symbol;Acc:HGNC:1183]	chr12	5531869	5946232	-1	p13.31	ANO2	44.4	protein_coding		6255	236.528	0.0930261	0.0172217	5.40169	6.60148e-08	7.90891e-07
6382	ENSG00000143502	sushi domain containing 4 [Source:HGNC Symbol;Acc:HGNC:25470]	chr1	223220819	223364233	-1	q41	SUSD4	44.24	protein_coding		5336	51.0594	0.10038	0.0185832	5.40162	6.60411e-08	7.90891e-07
17910	novelGene_8791	NA	NA	NA	NA	NA	NA	NA	NA	NA	NA	NA	216.014	0.0709536	0.0131392	5.40014	6.65893e-08	7.97005e-07
4953	ENSG00000131831	retinoic acid induced 2 [Source:HGNC Symbol;Acc:HGNC:9835]	chrX	17800049	17861337	-1	p22.13	RAI2	45.61	protein_coding		2622	1363.87	0.059647	0.0110458	5.39998	6.66479e-08	7.97258e-07
701	ENSG00000065060	UHRF1 binding protein 1 [Source:HGNC Symbol;Acc:HGNC:21216]	chr6	34792015	34883138	1	p21.31	UHRF1BP1	42.65	protein_coding		9908	2787.77	0.0188977	0.00350185	5.39649	6.79589e-08	8.12482e-07
1244	ENSG00000083807	solute carrier family 27 member 5 [Source:HGNC Symbol;Acc:HGNC:10999]	chr19	58479512	58512413	-1	q13.43	SLC27A5	51.36	protein_coding		8025	804.262	-0.0172816	0.00320383	-5.39405	6.88877e-08	8.23123e-07
1723	ENSG00000100097	galectin 1 [Source:HGNC Symbol;Acc:HGNC:6561]	chr22	37675636	37679802	1	q13.1	LGALS1	56.68	protein_coding		1067	447091	-0.0215062	0.00398796	-5.39278	6.9375e-08	8.28479e-07
20606	novelGene_ENSG00000185495_AS	NA	NA	NA	NA	NA	NA	NA	NA	NA	NA	NA	164.728	0.0359137	0.00666149	5.39125	6.99684e-08	8.35095e-07
9369	ENSG00000170571	embigin [Source:HGNC Symbol;Acc:HGNC:30465]	chr5	50396192	50443248	-1	q11.1	EMB	36.85	protein_coding		5240	1767.25	-0.0508256	0.00942921	-5.39023	7.03683e-08	8.39396e-07
6994	ENSG00000149948	high mobility group AT-hook 2 [Source:HGNC Symbol;Acc:HGNC:5009]	chr12	65824460	65966291	1	q14.3	HMGA2	39.19	protein_coding		15070	474.22	-0.0798581	0.0148157	-5.3901	7.04168e-08	8.3943e-07
4098	ENSG00000122778	KIAA1549 [Source:HGNC Symbol;Acc:HGNC:22219]	chr7	138831381	138981389	-1	q34	KIAA1549	44.27	protein_coding		12498	7615.74	0.0269084	0.00499233	5.38995	7.04773e-08	8.3943e-07
13840	ENSG00000239697	TNF superfamily member 12 [Source:HGNC Symbol;Acc:HGNC:11927]	chr17	7549058	7557890	1	p13.1	TNFSF12	53.29	protein_coding		1911	815.381	-0.022372	0.0041507	-5.38992	7.04898e-08	8.3943e-07
8899	ENSG00000167549	coronin 6 [Source:HGNC Symbol;Acc:HGNC:21356]	chr17	29614756	29622912	-1	q11.2	CORO6	60.3	protein_coding		4310	11060.5	0.0263981	0.00490026	5.38708	7.16102e-08	8.52293e-07
6291	ENSG00000142871	cellular communication network factor 1 [Source:HGNC Symbol;Acc:HGNC:2654]	chr1	85580761	85584589	1	p22.3	CCN1	48.34	protein_coding		3698	31250	-0.0146098	0.00271277	-5.38558	7.2213e-08	8.58987e-07
3625	ENSG00000117115	peptidyl arginine deiminase 2 [Source:HGNC Symbol;Acc:HGNC:18341]	chr1	17066761	17119451	-1	p36.13	PADI2	51.75	protein_coding		6000	6475.92	0.0708651	0.0131627	5.38378	7.29387e-08	8.67132e-07
14113	ENSG00000245466	novel transcript	chr14	70608798	70641298	-1	q24.2		39.24	lncRNA		2941	283.104	0.0720106	0.0133758	5.38364	7.29934e-08	8.67298e-07
20015	novelGene_ENSG00000161281_AS	NA	NA	NA	NA	NA	NA	NA	NA	NA	NA	NA	1446.68	0.0543447	0.0100946	5.38352	7.30416e-08	8.67385e-07
6737	ENSG00000147119	carbohydrate sulfotransferase 7 [Source:HGNC Symbol;Acc:HGNC:13817]	chrX	46573765	46598496	1	p11.3	CHST7	44.77	protein_coding		2396	1998.05	0.0118455	0.00220122	5.38136	7.39248e-08	8.77382e-07
13764	ENSG00000237797	macrophage enriched lincRNA repressor of IFN-gamma signaling [Source:HGNC Symbol;Acc:HGNC:53963]	chr10	31693084	31707388	-1	p11.22	MACORIS	47.72	lncRNA		347	96.4715	0.0890839	0.0165659	5.37755	7.55043e-08	8.95628e-07
12149	ENSG00000204514	zinc finger protein 814 [Source:HGNC Symbol;Acc:HGNC:33258]	chr19	57848731	57889074	-1	q13.43	ZNF814	46.12	protein_coding		13421	4398.1	0.0121356	0.00225729	5.37615	7.60936e-08	9.02113e-07
13116	ENSG00000228716	dihydrofolate reductase [Source:HGNC Symbol;Acc:HGNC:2861]	chr5	80626226	80654983	-1	q14.1	DHFR	41.24	protein_coding		4411	8447.95	-0.0356302	0.00662877	-5.37508	7.65482e-08	9.06996e-07
9513	ENSG00000171680	pleckstrin homology and RhoGEF domain containing G5 [Source:HGNC Symbol;Acc:HGNC:29105]	chr1	6467122	6520074	-1	p36.31	PLEKHG5	58.77	protein_coding		6935	5643.65	0.037934	0.00705793	5.37467	7.67238e-08	9.08371e-07
9697	ENSG00000173064	HECT domain E3 ubiquitin protein ligase 4 [Source:HGNC Symbol;Acc:HGNC:26611]	chr12	112160188	112382439	-1	q24.13	HECTD4	43.29	protein_coding		21746	7827.6	0.0174253	0.00324215	5.37461	7.67499e-08	9.08371e-07
10507	ENSG00000180914	oxytocin receptor [Source:HGNC Symbol;Acc:HGNC:8529]	chr3	8750381	8769628	-1	p25.3	OXTR	49.96	protein_coding		4541	2906.35	-0.0308956	0.00574855	-5.3745	7.67965e-08	9.08416e-07
8499	ENSG00000165046	leucine zipper and EF-hand containing transmembrane protein 2 [Source:HGNC Symbol;Acc:HGNC:14648]	chr8	38386207	38409527	1	p11.23	LETM2	44.57	protein_coding		6114	530.071	-0.0233072	0.00433681	-5.37428	7.68872e-08	9.08983e-07
13773	ENSG00000237880	long intergenic non-protein coding RNA 1885 [Source:HGNC Symbol;Acc:HGNC:52704]	chr2	107382715	107748270	-1	q12.3	LINC01885	37.78	lncRNA		2421	168.26	0.0950154	0.017683	5.37325	7.73306e-08	9.13715e-07
18595	novelGene_ENSG00000101290_AS	NA	NA	NA	NA	NA	NA	NA	NA	NA	NA	NA	58.6352	0.0353242	0.00657732	5.3706	7.84747e-08	9.26717e-07
7295	ENSG00000154127	ubiquitin associated and SH3 domain containing B [Source:HGNC Symbol;Acc:HGNC:29884]	chr11	122655722	122814473	1	q24.1	UBASH3B	45.84	protein_coding		8964	2697.67	0.0179821	0.0033489	5.36955	7.89318e-08	9.315e-07
12795	ENSG00000224597	SVIL antisense RNA 1 [Source:HGNC Symbol;Acc:HGNC:51219]	chr10	29409402	29487745	1	p11.23	SVIL-AS1	42.95	transcribed_unprocessed_pseudogene		4995	7228.92	0.0168843	0.00314451	5.36947	7.89674e-08	9.315e-07
7820	ENSG00000160318	claudin domain containing 2 [Source:HGNC Symbol;Acc:HGNC:28511]	chr19	51367098	51369003	-1	q13.41	CLDND2	66.05	protein_coding		1156	341.195	-0.0187583	0.00349645	-5.36495	8.09719e-08	9.54614e-07
7678	ENSG00000158856	dematin actin binding protein [Source:HGNC Symbol;Acc:HGNC:3382]	chr8	22048995	22082527	1	p21.3	DMTN	54.92	protein_coding		4473	254.456	0.0215344	0.00401417	5.36459	8.11314e-08	9.55963e-07
6989	ENSG00000149925	aldolase, fructose-bisphosphate A [Source:HGNC Symbol;Acc:HGNC:414]	chr16	30064164	30070457	1	p11.2	ALDOA	59.26	protein_coding		3829	708462	0.0106042	0.00197699	5.36382	8.14795e-08	9.59531e-07
2397	ENSG00000105281	solute carrier family 1 member 5 [Source:HGNC Symbol;Acc:HGNC:10943]	chr19	46774883	46788594	-1	q13.32	SLC1A5	54.4	protein_coding		3332	21785.6	0.0194582	0.00362805	5.36327	8.17309e-08	9.61958e-07
20004	novelGene_ENSG00000160752_AS	NA	NA	NA	NA	NA	NA	NA	NA	NA	NA	NA	6769.85	0.0394018	0.00734705	5.36294	8.18799e-08	9.62762e-07
15478	ENSG00000268350	family with sequence similarity 156 member A [Source:HGNC Symbol;Acc:HGNC:30114]	chrX	52926402	52995472	-1	p11.22	FAM156A	46.56	protein_coding		6608	2598.65	-0.00993331	0.00185222	-5.36291	8.18899e-08	9.62762e-07
10734	ENSG00000183250	long intergenic non-protein coding RNA 1547 [Source:HGNC Symbol;Acc:HGNC:15707]	chr21	44932814	44939937	-1	q22.3	LINC01547	54.39	lncRNA		4946	1472.66	-0.0174368	0.00325179	-5.36221	8.22111e-08	9.66003e-07
21397	novelGene_ENSG00000272657_AS	NA	NA	NA	NA	NA	NA	NA	NA	NA	NA	NA	220.552	0.0358807	0.00669247	5.36136	8.25969e-08	9.69999e-07
2876	ENSG00000109686	SH3 domain containing 19 [Source:HGNC Symbol;Acc:HGNC:30418]	chr4	151102751	151325605	-1	q31.3	SH3D19	40.78	protein_coding		7762	2660.87	-0.0234414	0.00437343	-5.35997	8.32375e-08	9.76981e-07
19876	novelGene_ENSG00000153317_AS	NA	NA	NA	NA	NA	NA	NA	NA	NA	NA	NA	27.9404	0.0529759	0.0098841	5.35971	8.33544e-08	9.77813e-07
7248	ENSG00000153391	INO80 complex subunit C [Source:HGNC Symbol;Acc:HGNC:26994]	chr18	35452230	35497979	-1	q12.2	INO80C	42.29	protein_coding		5073	7764.3	0.0158143	0.00295252	5.3562	8.49901e-08	9.9645e-07
5718	ENSG00000137767	sulfide quinone oxidoreductase [Source:HGNC Symbol;Acc:HGNC:20390]	chr15	45631148	45691281	1	q21.1	SQOR	44.92	protein_coding		2941	3062.09	-0.0164149	0.00306482	-5.35592	8.51235e-08	9.97463e-07
12373	ENSG00000213123	dynein light chain Tctex-type 2B [Source:HGNC Symbol;Acc:HGNC:28482]	chr3	196291219	196318299	-1	q29	DYNLT2B	45.15	protein_coding		1246	2526.59	-0.0170759	0.0031883	-5.3558	8.51808e-08	9.97583e-07
3748	ENSG00000118655	DNA cross-link repair 1B [Source:HGNC Symbol;Acc:HGNC:17641]	chr1	113905213	113914086	1	p13.2	DCLRE1B	45.51	protein_coding		3868	2323.25	-0.0188282	0.00352324	-5.34402	9.09093e-08	1.06409e-06
11242	ENSG00000187630	dehydrogenase/reductase 4 like 2 [Source:HGNC Symbol;Acc:HGNC:19731]	chr14	23969874	24006408	1	q11.2	DHRS4L2	43.65	protein_coding		2516	1497.91	-0.0197845	0.00370278	-5.34316	9.13416e-08	1.06822e-06
3723	ENSG00000118292	chromosome 1 open reading frame 54 [Source:HGNC Symbol;Acc:HGNC:26258]	chr1	150268200	150280916	1	q21.2	C1orf54	46.5	protein_coding		1270	1534.96	-0.0137829	0.00257957	-5.34311	9.13629e-08	1.06822e-06
6485	ENSG00000144331	zinc finger protein 385B [Source:HGNC Symbol;Acc:HGNC:26332]	chr2	179441982	179861612	-1	q31.3	ZNF385B	36.95	protein_coding		5417	346.933	0.0232572	0.00435533	5.33993	9.29846e-08	1.08658e-06
3823	ENSG00000119655	NPC intracellular cholesterol transporter 2 [Source:HGNC Symbol;Acc:HGNC:14537]	chr14	74476192	74494177	-1	q24.3	NPC2	43.65	protein_coding		2584	33881.2	0.0143623	0.00269009	5.33897	9.34758e-08	1.09172e-06
10835	ENSG00000184113	claudin 5 [Source:HGNC Symbol;Acc:HGNC:2047]	chr22	19523024	19527545	-1	q11.21	CLDN5	63.73	protein_coding		3429	8201.7	-0.0420467	0.00788006	-5.33583	9.51081e-08	1.11017e-06
8599	ENSG00000165714	BLOC-1 related complex subunit 5 [Source:HGNC Symbol;Acc:HGNC:17950]	chr12	12357078	12471233	1	p13.2	BORCS5	42.17	protein_coding		6522	3982.95	0.0189186	0.00354571	5.33563	9.52157e-08	1.11081e-06
1605	ENSG00000096060	FKBP prolyl isomerase 5 [Source:HGNC Symbol;Acc:HGNC:3721]	chr6	35573585	35728583	-1	p21.31	FKBP5	41.97	protein_coding		10628	17377.3	-0.0374452	0.00702016	-5.33395	9.60964e-08	1.12047e-06
21136	novelGene_ENSG00000244405_AS	NA	NA	NA	NA	NA	NA	NA	NA	NA	NA	NA	3400.89	0.0160435	0.00301204	5.32644	1.00155e-07	1.16715e-06
15433	ENSG00000267745_ENSG00000172123	NA	NA	NA	NA	NA	NA	NA	NA	NA	NA	NA	1227.72	-0.0353019	0.00662808	-5.32611	1.00336e-07	1.16862e-06
13121	ENSG00000228794	long intergenic non-protein coding RNA 1128 [Source:HGNC Symbol;Acc:HGNC:49377]	chr1	825138	859446	1	p36.33	LINC01128	46.54	lncRNA		15682	6086.73	0.0137263	0.0025799	5.32049	1.03487e-07	1.20466e-06
8016	ENSG00000162430	selenoprotein N [Source:HGNC Symbol;Acc:HGNC:15999]	chr1	25800193	25818221	1	p36.11	SELENON	56.75	protein_coding		4403	12211.5	-0.0158104	0.00297195	-5.31988	1.03835e-07	1.20805e-06
8435	ENSG00000164674	synaptotagmin like 3 [Source:HGNC Symbol;Acc:HGNC:15587]	chr6	158650014	158764876	1	q25.3	SYTL3	46.02	protein_coding		2896	2126.02	-0.0221188	0.00416266	-5.31362	1.07471e-07	1.24967e-06
10826	ENSG00000184009	actin gamma 1 [Source:HGNC Symbol;Acc:HGNC:144]	chr17	81509413	81523847	-1	q25.3	ACTG1	60.66	protein_coding		4052	459195	-0.0205	0.00385843	-5.31304	1.07813e-07	1.25239e-06
7250	ENSG00000153406	NmrA like redox sensor 1 [Source:HGNC Symbol;Acc:HGNC:24987]	chr16	4461691	4495763	-1	p13.3	NMRAL1	49.29	protein_coding		3427	2448.43	-0.0157286	0.00296039	-5.31302	1.07824e-07	1.25239e-06
20733	novelGene_ENSG00000197780_AS	NA	NA	NA	NA	NA	NA	NA	NA	NA	NA	NA	2834.51	0.0180057	0.00338908	5.31285	1.07923e-07	1.25287e-06
9006	ENSG00000168056	latent transforming growth factor beta binding protein 3 [Source:HGNC Symbol;Acc:HGNC:6716]	chr11	65538559	65558930	-1	q13.1	LTBP3	60.23	protein_coding		10675	4267.31	0.014025	0.00264134	5.30981	1.09742e-07	1.27329e-06
1129	ENSG00000079308	tensin 1 [Source:HGNC Symbol;Acc:HGNC:11973]	chr2	217799588	218033982	-1	q35	TNS1	52.84	protein_coding		16281	83972.9	0.0264843	0.00498862	5.30894	1.10265e-07	1.27866e-06
1363	ENSG00000087303	nidogen 2 [Source:HGNC Symbol;Acc:HGNC:13389]	chr14	52004803	52069228	-1	q22.1	NID2	43.25	protein_coding		6392	4133.41	0.0294809	0.00555322	5.30879	1.10354e-07	1.27898e-06
10201	ENSG00000177606	Jun proto-oncogene, AP-1 transcription factor subunit [Source:HGNC Symbol;Acc:HGNC:6204]	chr1	58776845	58784048	-1	p32.1	JUN	47.04	protein_coding		3624	12108.5	-0.0133744	0.00252093	-5.30535	1.12457e-07	1.30205e-06
2579	ENSG00000106484	mesoderm specific transcript [Source:HGNC Symbol;Acc:HGNC:7028]	chr7	130486171	130506465	1	q32.2	MEST	44.95	protein_coding		4767	6990.27	-0.021761	0.00410172	-5.30533	1.12467e-07	1.30205e-06
14114	ENSG00000245466_ENSG00000133997	NA	NA	NA	NA	NA	NA	NA	NA	NA	NA	NA	2489.36	0.0242114	0.00456419	5.30465	1.12888e-07	1.30622e-06
9300	ENSG00000170142	ubiquitin conjugating enzyme E2 E1 [Source:HGNC Symbol;Acc:HGNC:12477]	chr3	23805955	23891640	1	p24.2	UBE2E1	41.42	protein_coding		3346	9847.11	0.0157078	0.00296135	5.30429	1.13113e-07	1.3081e-06
5194	ENSG00000134014	elongator acetyltransferase complex subunit 3 [Source:HGNC Symbol;Acc:HGNC:20696]	chr8	28089673	28191156	1	p21.1	ELP3	40.16	protein_coding		5161	7437.29	0.0111298	0.00209831	5.30417	1.1319e-07	1.30828e-06
20852	novelGene_ENSG00000213300_AS_novelGene_ENSG00000287398_AS	NA	NA	NA	NA	NA	NA	NA	NA	NA	NA	NA	10648.8	-0.0257962	0.00486652	-5.30075	1.15331e-07	1.3323e-06
14149	ENSG00000246451	novel transcript, antisense to KLC1	chr14	103682362	103684015	-1	q32.33		46.8	lncRNA		1404	1209.44	0.0201842	0.00380927	5.29871	1.16625e-07	1.34652e-06
19262	novelGene_ENSG00000128951_AS	NA	NA	NA	NA	NA	NA	NA	NA	NA	NA	NA	221.833	-0.0281112	0.00530626	-5.29774	1.17243e-07	1.35292e-06
8762	ENSG00000166689	pleckstrin homology domain containing A7 [Source:HGNC Symbol;Acc:HGNC:27049]	chr11	16777297	17014414	-1	p15.1	PLEKHA7	46.37	protein_coding		10978	2264.84	0.0356076	0.00672233	5.29692	1.17774e-07	1.35831e-06
10994	ENSG00000185418_ENSG00000184277	NA	NA	NA	NA	NA	NA	NA	NA	NA	NA	NA	3263.33	0.0184094	0.00347637	5.29559	1.18631e-07	1.36744e-06
7873	ENSG00000160801	parathyroid hormone 1 receptor [Source:HGNC Symbol;Acc:HGNC:9608]	chr3	46877721	46903799	1	p21.31	PTH1R	57.95	protein_coding		2783	3216.66	0.0210113	0.00396939	5.29335	1.20097e-07	1.3836e-06
7505	ENSG00000156885	cytochrome c oxidase subunit 6A2 [Source:HGNC Symbol;Acc:HGNC:2279]	chr16	31427731	31428360	-1	p11.2	COX6A2	72.38	protein_coding		473	89859.4	0.0699929	0.0132327	5.2894	1.22721e-07	1.41305e-06
17747	novelGene_7681	NA	NA	NA	NA	NA	NA	NA	NA	NA	NA	NA	404.472	-0.0803222	0.0151925	-5.28698	1.24355e-07	1.4311e-06
20424	novelGene_ENSG00000175294_AS	NA	NA	NA	NA	NA	NA	NA	NA	NA	NA	NA	27.8989	-0.0226875	0.0042938	-5.28379	1.26539e-07	1.45544e-06
2396	ENSG00000105270	CAP-Gly domain containing linker protein 3 [Source:HGNC Symbol;Acc:HGNC:24314]	chr19	36014660	36033343	-1	q13.12	CLIP3	52.71	protein_coding		3765	11366.2	0.0153715	0.00290971	5.28281	1.27217e-07	1.46245e-06
1061	ENSG00000076928	Rho guanine nucleotide exchange factor 1 [Source:HGNC Symbol;Acc:HGNC:681]	chr19	41883173	41930150	1	q13.2	ARHGEF1	58.24	protein_coding		8624	4816.14	-0.0155331	0.00294123	-5.28115	1.28375e-07	1.47495e-06
12508	ENSG00000214274	angiogenin [Source:HGNC Symbol;Acc:HGNC:483]	chr14	20684177	20698971	1	q11.2	ANG	43.52	protein_coding		1439	540.591	-0.0248197	0.00470068	-5.28002	1.29171e-07	1.4833e-06
21154	novelGene_ENSG00000249014_AS	NA	NA	NA	NA	NA	NA	NA	NA	NA	NA	NA	1830.71	-0.0217333	0.00411755	-5.27822	1.30443e-07	1.4971e-06
4494	ENSG00000126882	family with sequence similarity 78 member A [Source:HGNC Symbol;Acc:HGNC:25465]	chr9	131258076	131276510	-1	q34.13	FAM78A	53.88	protein_coding		5462	1892.41	0.0297582	0.00563804	5.27811	1.3052e-07	1.49717e-06
14214	ENSG00000248367	novel transcript	chr5	180293245	180295253	1	q35.3		51.67	lncRNA		393	61.7398	-0.0506973	0.00960539	-5.278	1.30598e-07	1.49726e-06
4707	ENSG00000129657	SEC14 like lipid binding 1 [Source:HGNC Symbol;Acc:HGNC:10698]	chr17	77088749	77217101	1	q25.2	SEC14L1	46.7	protein_coding		10356	16872	0.0118295	0.00224141	5.27768	1.30833e-07	1.49914e-06
5671	ENSG00000137337	mediator of DNA damage checkpoint 1 [Source:HGNC Symbol;Acc:HGNC:21163]	chr6	30699807	30717447	-1	p21.33	MDC1	48.72	protein_coding		7622	6606.49	-0.012783	0.00242309	-5.27552	1.32383e-07	1.51608e-06
4741	ENSG00000130175	protein kinase C substrate 80K-H [Source:HGNC Symbol;Acc:HGNC:9411]	chr19	11435284	11450968	1	p13.2	PRKCSH	56.85	protein_coding		5170	28466.2	-0.0135121	0.00256301	-5.27195	1.3498e-07	1.54499e-06
3276	ENSG00000113810	structural maintenance of chromosomes 4 [Source:HGNC Symbol;Acc:HGNC:14013]	chr3	160399274	160434954	1	q25.33	SMC4	36.23	protein_coding		8164	10127.1	-0.0672656	0.0127623	-5.27065	1.35938e-07	1.55512e-06
4872	ENSG00000131069	acyl-CoA synthetase short chain family member 2 [Source:HGNC Symbol;Acc:HGNC:15814]	chr20	34872146	34927962	1	q11.22	ACSS2	45.42	protein_coding		5248	9628.76	0.0237041	0.00449755	5.27044	1.36097e-07	1.5561e-06
10669	ENSG00000182648	long intergenic non-protein coding RNA 1006 [Source:HGNC Symbol;Acc:HGNC:48971]	chr7	156388922	156640654	-1	q36.3	LINC01006	44.18	lncRNA		13851	1982.24	0.014529	0.002757	5.26984	1.3654e-07	1.56032e-06
20257	novelGene_ENSG00000168389_AS	NA	NA	NA	NA	NA	NA	NA	NA	NA	NA	NA	32.901	0.0626921	0.0118972	5.2695	1.36796e-07	1.56241e-06
1050	ENSG00000076513	ankyrin repeat domain 13A [Source:HGNC Symbol;Acc:HGNC:21268]	chr12	109999186	110039763	1	q24.11	ANKRD13A	44	protein_coding		7350	12469.2	-0.0216892	0.00411608	-5.26938	1.36883e-07	1.56256e-06
20218	novelGene_ENSG00000167460_AS	NA	NA	NA	NA	NA	NA	NA	NA	NA	NA	NA	17384.6	-0.029308	0.00556401	-5.26742	1.38353e-07	1.57849e-06
16456	ENSG00000287249	novel transcript, antisense to DPY19L1	chr7	35036836	35125012	1	p14.2		39.48	lncRNA		860	108.147	0.0265858	0.00504977	5.26476	1.40372e-07	1.60066e-06
20140	novelGene_ENSG00000165637_AS	NA	NA	NA	NA	NA	NA	NA	NA	NA	NA	NA	1405.37	0.0184568	0.00350597	5.26439	1.40658e-07	1.60306e-06
17353	novelGene_5436	NA	NA	NA	NA	NA	NA	NA	NA	NA	NA	NA	1454.84	0.0464312	0.00882334	5.26232	1.42251e-07	1.62035e-06
17317	novelGene_530	NA	NA	NA	NA	NA	NA	NA	NA	NA	NA	NA	94.9626	0.0207991	0.0039526	5.26214	1.42388e-07	1.62104e-06
9608	ENSG00000172366	MAPK regulated corepressor interacting protein 2 [Source:HGNC Symbol;Acc:HGNC:14142]	chr16	636817	648474	1	p13.3	MCRIP2	62.73	protein_coding		5019	1870.23	0.0153293	0.00291325	5.26194	1.42544e-07	1.62142e-06
3432	ENSG00000115380	EGF containing fibulin extracellular matrix protein 1 [Source:HGNC Symbol;Acc:HGNC:3218]	chr2	55865967	55924139	-1	p16.1	EFEMP1	37.96	protein_coding		3962	10334	-0.0508305	0.0096601	-5.2619	1.42574e-07	1.62142e-06
8370	ENSG00000164241	chromosome 5 open reading frame 63 [Source:HGNC Symbol;Acc:HGNC:40051]	chr5	127045235	127073506	-1	q23.2	C5orf63	39.1	protein_coding		4527	639.426	0.014709	0.00279554	5.26161	1.42802e-07	1.62314e-06
4299	ENSG00000124839	RAB17, member RAS oncogene family [Source:HGNC Symbol;Acc:HGNC:16523]	chr2	237574322	237601614	-1	q37.3	RAB17	52.74	protein_coding		4761	232.825	0.0205459	0.00390692	5.25886	1.44955e-07	1.64672e-06
3095	ENSG00000111886	gamma-aminobutyric acid type A receptor subunit rho2 [Source:HGNC Symbol;Acc:HGNC:4091]	chr6	89254464	89315299	-1	q15	GABRR2	45.69	protein_coding		4974	101.656	0.097694	0.0185913	5.25481	1.48178e-07	1.68245e-06
10010	ENSG00000175764	tubulin tyrosine ligase like 11 [Source:HGNC Symbol;Acc:HGNC:18113]	chr9	121815674	122093606	-1	q33.2	TTLL11	44.45	protein_coding		9789	2345.42	0.0223366	0.00425106	5.25436	1.48538e-07	1.68563e-06
5426	ENSG00000135775	component of oligomeric golgi complex 2 [Source:HGNC Symbol;Acc:HGNC:6546]	chr1	230642481	230693982	1	q42.2	COG2	39.42	protein_coding		10946	11795	0.0223888	0.00426367	5.25106	1.51222e-07	1.71517e-06
16516	ENSG00000288070	novel transcript	chr11	112822806	112835124	-1	q23.2		45.99	lncRNA		945	3772.37	0.0685443	0.0130578	5.2493	1.52675e-07	1.73072e-06
330	ENSG00000025770	non-SMC condensin II complex subunit H2 [Source:HGNC Symbol;Acc:HGNC:25071]	chr22	50508224	50524780	1	q13.33	NCAPH2	55.48	protein_coding		4459	6032.33	-0.0104967	0.0019997	-5.24915	1.52799e-07	1.7312e-06
12560	ENSG00000214941	zinc finger SWIM-type containing 7 [Source:HGNC Symbol;Acc:HGNC:26993]	chr17	15976560	15999717	-1	p12	ZSWIM7	44.09	protein_coding		2559	8689.04	0.00767623	0.0014632	5.24618	1.55288e-07	1.75847e-06
18627	novelGene_ENSG00000102265_AS	NA	NA	NA	NA	NA	NA	NA	NA	NA	NA	NA	9318.97	-0.015675	0.00298854	-5.24503	1.5626e-07	1.76853e-06
732	ENSG00000065882	TBC1 domain family member 1 [Source:HGNC Symbol;Acc:HGNC:11578]	chr4	37891084	38139175	1	p14	TBC1D1	42.84	protein_coding		9035	15360	0.0155198	0.00295939	5.24426	1.56908e-07	1.77492e-06
14204	ENSG00000248161	novel transcript	chr4	102418602	102450010	-1	q24		38.25	lncRNA		992	268.303	0.017105	0.00326178	5.24406	1.57085e-07	1.77597e-06
11346	ENSG00000188641	dihydropyrimidine dehydrogenase [Source:HGNC Symbol;Acc:HGNC:3012]	chr1	97077743	97995000	-1	p21.3	DPYD	35.1	protein_coding		7131	1628.97	-0.0440558	0.00840127	-5.24395	1.57179e-07	1.77608e-06
4297	ENSG00000124813	RUNX family transcription factor 2 [Source:HGNC Symbol;Acc:HGNC:10472]	chr6	45328157	45664349	1	p21.1	RUNX2	40.23	protein_coding		8192	5442.63	-0.0254602	0.00485644	-5.24257	1.58356e-07	1.78843e-06
10464	ENSG00000180385	EMC3 antisense RNA 1 [Source:HGNC Symbol;Acc:HGNC:49223]	chr3	9986893	10006990	1	p25.3	EMC3-AS1	43.98	transcribed_unprocessed_pseudogene		3714	241.985	-0.0344029	0.00656237	-5.24245	1.58455e-07	1.78861e-06
6068	ENSG00000140526	abhydrolase domain containing 2, acylglycerol lipase [Source:HGNC Symbol;Acc:HGNC:18717]	chr15	89087459	89202355	1	q26.1	ABHD2	44.01	protein_coding		10068	17703.4	-0.010249	0.00195535	-5.24149	1.59283e-07	1.79699e-06
1026	ENSG00000075624	actin beta [Source:HGNC Symbol;Acc:HGNC:132]	chr7	5526409	5563902	-1	p22.1	ACTB	56.77	protein_coding		4405	701472	-0.0175663	0.00335178	-5.24089	1.59803e-07	1.8019e-06
7787	ENSG00000160131	vacuolar ATPase assembly factor VMA21 [Source:HGNC Symbol;Acc:HGNC:22082]	chrX	151396515	151409364	1	q28	VMA21	41.5	protein_coding		5107	10469.5	0.0122564	0.00233877	5.24054	1.60111e-07	1.80441e-06
521	ENSG00000051596	THO complex 3 [Source:HGNC Symbol;Acc:HGNC:19072]	chr5	175917873	176034680	-1	q35.2	THOC3	43.01	protein_coding		3449	5808.47	-0.0157258	0.00300152	-5.2393	1.61186e-07	1.81516e-06
20879	novelGene_ENSG00000214517_AS	NA	NA	NA	NA	NA	NA	NA	NA	NA	NA	NA	18565.1	0.0375372	0.00716461	5.23924	1.61236e-07	1.81516e-06
1485	ENSG00000090554	fms related receptor tyrosine kinase 3 ligand [Source:HGNC Symbol;Acc:HGNC:3766]	chr19	49474207	49486231	1	q13.33	FLT3LG	53.99	protein_coding		2846	666.486	-0.0212197	0.00405042	-5.23889	1.61544e-07	1.81767e-06
17681	novelGene_7328	NA	NA	NA	NA	NA	NA	NA	NA	NA	NA	NA	98.1424	0.0320601	0.00612123	5.23753	1.62743e-07	1.83019e-06
8143	ENSG00000163249	cyclin Y like 1 [Source:HGNC Symbol;Acc:HGNC:26868]	chr2	207711540	207761839	1	q33.3	CCNYL1	41.55	protein_coding		4707	2055.71	0.0158428	0.00302504	5.23722	1.63011e-07	1.83223e-06
19375	novelGene_ENSG00000132780_AS	NA	NA	NA	NA	NA	NA	NA	NA	NA	NA	NA	379.097	-0.0229593	0.00438493	-5.23596	1.64132e-07	1.84386e-06
3126	ENSG00000112186	cyclase associated actin cytoskeleton regulatory protein 2 [Source:HGNC Symbol;Acc:HGNC:20039]	chr6	17393505	17557790	1	p22.3	CAP2	42.3	protein_coding		3346	32089.6	0.0191596	0.00365971	5.23526	1.64752e-07	1.84984e-06
7071	ENSG00000151353	transmembrane protein 18 [Source:HGNC Symbol;Acc:HGNC:25257]	chr2	663877	677406	-1	p25.3	TMEM18	51.4	protein_coding		8469	10695.7	-0.0098047	0.00187381	-5.2325	1.67237e-07	1.87675e-06
1025	ENSG00000075618	fascin actin-bundling protein 1 [Source:HGNC Symbol;Acc:HGNC:11148]	chr7	5592816	5606655	1	p22.1	FSCN1	59.62	protein_coding		3699	18390.8	-0.0172355	0.00329465	-5.23136	1.68263e-07	1.88727e-06
18861	novelGene_ENSG00000111424_AS	NA	NA	NA	NA	NA	NA	NA	NA	NA	NA	NA	5289.8	0.0344297	0.00658223	5.2307	1.68868e-07	1.89305e-06
11535	ENSG00000196605	zinc finger protein 846 [Source:HGNC Symbol;Acc:HGNC:27260]	chr19	9751993	9793180	-1	p13.2	ZNF846	45.78	protein_coding		3912	709.156	0.0115312	0.00220496	5.22967	1.69814e-07	1.90266e-06
20308	novelGene_ENSG00000170624_AS	NA	NA	NA	NA	NA	NA	NA	NA	NA	NA	NA	39.8473	0.0223244	0.00426913	5.22926	1.70189e-07	1.90585e-06
13586	ENSG00000235363	small nuclear ribonucleoprotein polypeptide G pseudogene 10 [Source:HGNC Symbol;Acc:HGNC:39329]	chr1	205351247	205351471	1	q32.1	SNRPGP10	39.11	processed_pseudogene		225	602.965	-0.0161445	0.00308937	-5.22583	1.73379e-07	1.94055e-06
20727	novelGene_ENSG00000197702_AS	NA	NA	NA	NA	NA	NA	NA	NA	NA	NA	NA	494.141	0.0217183	0.00415604	5.22571	1.73488e-07	1.94075e-06
5639	ENSG00000137133	histidine triad nucleotide binding protein 2 [Source:HGNC Symbol;Acc:HGNC:18344]	chr9	35812960	35815354	-1	p13.3	HINT2	54.66	protein_coding		2395	8591.36	-0.014015	0.00268219	-5.22519	1.73974e-07	1.94515e-06
11779	ENSG00000197943	phospholipase C gamma 2 [Source:HGNC Symbol;Acc:HGNC:9066]	chr16	81739097	81962685	1	q23.3	PLCG2	46.99	protein_coding		13375	507.245	0.0366204	0.00700863	5.22505	1.74113e-07	1.94568e-06
3844	ENSG00000119760	SPT7 like, STAGA complex subunit gamma [Source:HGNC Symbol;Acc:HGNC:30632]	chr2	27650809	27663840	-1	p23.3	SUPT7L	41.28	protein_coding		5312	12844.6	0.00924823	0.00177048	5.22357	1.75509e-07	1.96026e-06
14369	ENSG00000251128	WWC2 antisense RNA 1 [Source:HGNC Symbol;Acc:HGNC:41041]	chr4	183233628	183240634	-1	q35.1	WWC2-AS1	38.28	lncRNA		404	67.793	0.0489509	0.00937325	5.2224	1.76617e-07	1.96962e-06
2708	ENSG00000107960	STN1 subunit of CST complex [Source:HGNC Symbol;Acc:HGNC:26200]	chr10	103877569	103918184	-1	q24.33	STN1	42.66	protein_coding		6569	8098.77	0.0164014	0.00314058	5.2224	1.76622e-07	1.96962e-06
11282	ENSG00000188015	S100 calcium binding protein A3 [Source:HGNC Symbol;Acc:HGNC:10493]	chr1	153547329	153549258	-1	q21.3	S100A3	57.98	protein_coding		841	1263.81	-0.0194135	0.00371735	-5.22239	1.76626e-07	1.96962e-06
5999	ENSG00000139832	RAB20, member RAS oncogene family [Source:HGNC Symbol;Acc:HGNC:18260]	chr13	110523066	110561722	-1	q34	RAB20	49.73	protein_coding		1507	194.866	-0.0353701	0.00677569	-5.22015	1.78779e-07	1.99257e-06
11629	ENSG00000197081	insulin like growth factor 2 receptor [Source:HGNC Symbol;Acc:HGNC:5467]	chr6	159969082	160113507	1	q25.3	IGF2R	45.56	protein_coding		22613	62174.5	0.0222946	0.00427288	5.21769	1.81164e-07	2.0181e-06
783	ENSG00000067445	trophinin [Source:HGNC Symbol;Acc:HGNC:12326]	chrX	54920462	54931431	1	p11.21	TRO	51.41	protein_coding		6716	6901.32	0.022261	0.00426877	5.21486	1.83961e-07	2.04818e-06
2727	ENSG00000108219	tetraspanin 14 [Source:HGNC Symbol;Acc:HGNC:23303]	chr10	80454166	80533124	1	q23.1	TSPAN14	49.31	protein_coding		17889	29759.8	0.0348862	0.00669018	5.21453	1.84282e-07	2.05068e-06
8165	ENSG00000163393	solute carrier family 22 member 15 [Source:HGNC Symbol;Acc:HGNC:20301]	chr1	115976513	116070054	1	p13.1	SLC22A15	39.49	protein_coding		5277	1052.4	0.0230273	0.00441648	5.21395	1.84864e-07	2.05608e-06
5721	ENSG00000137801	thrombospondin 1 [Source:HGNC Symbol;Acc:HGNC:11785]	chr15	39581079	39599466	1	q14	THBS1	43.51	protein_coding		9158	323031	-0.0133523	0.00256105	-5.21362	1.85195e-07	2.05868e-06
5221	ENSG00000134248	late endosomal/lysosomal adaptor, MAPK and MTOR activator 5 [Source:HGNC Symbol;Acc:HGNC:17955]	chr1	110401249	110407942	-1	p13.3	LAMTOR5	42.55	protein_coding		2388	52357.7	0.00882392	0.0016927	5.21293	1.85877e-07	2.06518e-06
12150	ENSG00000204516	MHC class I polypeptide-related sequence B [Source:HGNC Symbol;Acc:HGNC:7091]	chr6	31494881	31511124	1	p21.33	MICB	49.6	protein_coding		2798	419.204	-0.0158957	0.00304963	-5.21234	1.86472e-07	2.0699e-06
17528	novelGene_6384	NA	NA	NA	NA	NA	NA	NA	NA	NA	NA	NA	97.7371	-0.0732509	0.0140534	-5.21232	1.86497e-07	2.0699e-06
9360	ENSG00000170502	nudix hydrolase 9 [Source:HGNC Symbol;Acc:HGNC:8056]	chr4	87422573	87459455	1	q22.1	NUDT9	38.94	protein_coding		3194	6789.4	0.0195804	0.00375751	5.21101	1.87819e-07	2.08348e-06
1775	ENSG00000100302	RASD family member 2 [Source:HGNC Symbol;Acc:HGNC:18229]	chr22	35540831	35553999	1	q12.3	RASD2	55.59	protein_coding		3447	418.004	0.0487721	0.0093601	5.21064	1.88188e-07	2.08649e-06
15699	ENSG00000272523	long intergenic non-protein coding RNA 1023 [Source:HGNC Symbol;Acc:HGNC:49004]	chr5	108727825	108728260	-1	q21.3	LINC01023	63.53	lncRNA		436	207.415	-0.0181243	0.00347882	-5.20989	1.88954e-07	2.09389e-06
10089	ENSG00000176597	UDP-GlcNAc:betaGal beta-1,3-N-acetylglucosaminyltransferase 5 [Source:HGNC Symbol;Acc:HGNC:15684]	chr3	183253253	183298504	1	q27.1	B3GNT5	42.14	protein_coding		8125	3313.1	-0.0341919	0.00656455	-5.20856	1.90307e-07	2.10778e-06
9824	ENSG00000174099	methionine sulfoxide reductase B3 [Source:HGNC Symbol;Acc:HGNC:27375]	chr12	65278643	65491430	1	q14.3	MSRB3	37.12	protein_coding		7405	13015.6	0.0135326	0.00259832	5.2082	1.90677e-07	2.11078e-06
3386	ENSG00000115107	STEAP3 metalloreductase [Source:HGNC Symbol;Acc:HGNC:24592]	chr2	119223831	119265652	1	q14.2	STEAP3	51.67	protein_coding		4562	10158	-0.0249018	0.00478139	-5.20808	1.90807e-07	2.11112e-06
8746	ENSG00000166548	thymidine kinase 2 [Source:HGNC Symbol;Acc:HGNC:11831]	chr16	66508003	66552544	-1	q21	TK2	49.54	protein_coding		10339	2413.86	-0.0149304	0.00286698	-5.2077	1.91192e-07	2.11427e-06
6455	ENSG00000143977	small nuclear ribonucleoprotein polypeptide G [Source:HGNC Symbol;Acc:HGNC:11163]	chr2	70281362	70293740	-1	p13.3	SNRPG	41.07	protein_coding		1764	32085.6	-0.0144245	0.00277313	-5.20154	1.9764e-07	2.18443e-06
3461	ENSG00000115592	protein kinase AMP-activated non-catalytic subunit gamma 3 [Source:HGNC Symbol;Acc:HGNC:9387]	chr2	218822383	218832086	-1	q35	PRKAG3	52.65	protein_coding		3334	11911.5	0.0413497	0.00795029	5.20103	1.98189e-07	2.18937e-06
20646	novelGene_ENSG00000187616_AS	NA	NA	NA	NA	NA	NA	NA	NA	NA	NA	NA	22551.8	0.071801	0.0138087	5.1997	1.99613e-07	2.20394e-06
7232	ENSG00000153140	centrin 3 [Source:HGNC Symbol;Acc:HGNC:1868]	chr5	90392257	90409766	-1	q14.3	CETN3	33.62	protein_coding		3090	2465.82	-0.0269733	0.0051877	-5.19948	1.9985e-07	2.20542e-06
5791	ENSG00000138134	STAM binding protein like 1 [Source:HGNC Symbol;Acc:HGNC:24105]	chr10	88879734	88975153	1	q23.31	STAMBPL1	39.34	protein_coding		6323	922.535	-0.0392063	0.00754073	-5.19927	2.0007e-07	2.20654e-06
8684	ENSG00000166246	chromosome 16 open reading frame 71 [Source:HGNC Symbol;Acc:HGNC:25081]	chr16	4734344	4749396	1	p13.3	C16orf71	52.61	protein_coding		4477	254.185	0.0356825	0.00686308	5.19919	2.0016e-07	2.20654e-06
10012	ENSG00000175782	solute carrier family 35 member E3 [Source:HGNC Symbol;Acc:HGNC:20864]	chr12	68746125	68793964	1	q15	SLC35E3	43.4	protein_coding		23252	9311.22	0.0210906	0.00405677	5.19886	2.00514e-07	2.2093e-06
14147	ENSG00000246273	SBF2 antisense RNA 1 [Source:HGNC Symbol;Acc:HGNC:27438]	chr11	9758268	9811335	1	p15.4	SBF2-AS1	44.1	lncRNA		5177	6874.72	0.0228962	0.00440819	5.19401	2.05808e-07	2.26645e-06
16767	novelGene_2056	NA	NA	NA	NA	NA	NA	NA	NA	NA	NA	NA	110.544	0.0171319	0.00329857	5.19374	2.06112e-07	2.26862e-06
4382	ENSG00000125821	D-aminoacyl-tRNA deacylase 1 [Source:HGNC Symbol;Acc:HGNC:16219]	chr20	18587942	18766644	1	p11.23	DTD1	43.1	protein_coding		6416	10051.4	-0.0118745	0.00228671	-5.19285	2.07101e-07	2.27833e-06
2433	ENSG00000105499	phospholipase A2 group IVC [Source:HGNC Symbol;Acc:HGNC:9037]	chr19	48047843	48110817	-1	q13.33	PLA2G4C	47.68	protein_coding		6613	7026.54	0.0347042	0.00668493	5.19141	2.08713e-07	2.29486e-06
19017	novelGene_ENSG00000117266_AS	NA	NA	NA	NA	NA	NA	NA	NA	NA	NA	NA	51.7032	0.0681838	0.0131348	5.19108	2.09076e-07	2.29768e-06
6715	ENSG00000146834	methylphosphate capping enzyme [Source:HGNC Symbol;Acc:HGNC:20247]	chr7	100428790	100434118	1	q22.1	MEPCE	58.79	protein_coding		3212	6837.59	-0.011653	0.00224528	-5.19	2.10291e-07	2.30983e-06
8955	ENSG00000167779	insulin like growth factor binding protein 6 [Source:HGNC Symbol;Acc:HGNC:5475]	chr12	53097436	53102345	1	q13.13	IGFBP6	54.26	protein_coding		1346	6754.02	-0.025496	0.00491346	-5.189	2.11425e-07	2.32108e-06
4744	ENSG00000130193	thioesterase superfamily member 6 [Source:HGNC Symbol;Acc:HGNC:29656]	chr8	142727223	142736927	1	q24.3	THEM6	52.79	protein_coding		3035	1532.63	0.0131692	0.00253828	5.18825	2.1228e-07	2.32926e-06
17462	novelGene_5990	NA	NA	NA	NA	NA	NA	NA	NA	NA	NA	NA	2198.42	0.0514482	0.00991656	5.18811	2.12444e-07	2.32985e-06
13732	ENSG00000237372	uncharacterized LOC100129066 [Source:NCBI gene (formerly Entrezgene);Acc:100129066]	chr9	89639814	89719759	1	q22.2	UNQ6494	48.9	lncRNA		3346	1984.52	0.0450313	0.00868559	5.1846	2.1648e-07	2.3729e-06
6673	ENSG00000146376	Rho GTPase activating protein 18 [Source:HGNC Symbol;Acc:HGNC:21035]	chr6	129576132	129710177	-1	q22.33	ARHGAP18	38.51	protein_coding		4592	2901.04	-0.0474262	0.00915064	-5.18282	2.18552e-07	2.39437e-06
11409	ENSG00000189223	PAX8 antisense RNA 1 [Source:HGNC Symbol;Acc:HGNC:49271]	chr2	113211421	113276581	1	q14.1	PAX8-AS1	49.01	lncRNA		22105	10535	0.0251336	0.00485101	5.1811	2.20582e-07	2.41536e-06
9926	ENSG00000175084	desmin [Source:HGNC Symbol;Acc:HGNC:2770]	chr2	219418377	219426735	1	q35	DES	55.28	protein_coding		2489	1.25441e+06	0.0250297	0.00483123	5.18082	2.20916e-07	2.41723e-06
19263	novelGene_ENSG00000128965_AS	NA	NA	NA	NA	NA	NA	NA	NA	NA	NA	NA	978.051	0.0327925	0.00632968	5.18076	2.2098e-07	2.41723e-06
5158	ENSG00000133624	zinc finger family member 767, pseudogene [Source:HGNC Symbol;Acc:HGNC:21884]	chr7	149547154	149624752	-1	q36.1	ZNF767P	46.36	transcribed_unprocessed_pseudogene		4012	1502.95	0.0139911	0.00270252	5.17705	2.25427e-07	2.46459e-06
9442	ENSG00000171105	insulin receptor [Source:HGNC Symbol;Acc:HGNC:6091]	chr19	7112255	7294414	-1	p13.2	INSR	47.51	protein_coding		10831	3542.32	0.0196236	0.00379082	5.1766	2.25964e-07	2.4692e-06
11655	ENSG00000197238	H4 clustered histone 11 [Source:HGNC Symbol;Acc:HGNC:4785]	chr6	27824092	27824480	1	p22.1	H4C11	61.7	protein_coding		389	334.69	-0.0209994	0.00405787	-5.17498	2.27933e-07	2.48825e-06
952	ENSG00000073008_ENSG00000186567	NA	NA	NA	NA	NA	NA	NA	NA	NA	NA	NA	21897.2	0.0483266	0.00933857	5.17495	2.27975e-07	2.48825e-06
10352	ENSG00000179085	dolichyl-phosphate mannosyltransferase subunit 3, regulatory [Source:HGNC Symbol;Acc:HGNC:3007]	chr1	155139891	155140595	-1	q22	DPM3	60.71	protein_coding		622	7377	-0.0156164	0.00301773	-5.17488	2.28059e-07	2.48825e-06
2359	ENSG00000104983	coiled-coil domain containing 61 [Source:HGNC Symbol;Acc:HGNC:33629]	chr19	45995461	46021318	1	q13.32	CCDC61	52.56	protein_coding		2588	824.984	-0.0156057	0.00301661	-5.17325	2.30057e-07	2.50795e-06
3783	ENSG00000119280	chromosome 1 open reading frame 198 [Source:HGNC Symbol;Acc:HGNC:25900]	chr1	230837119	230869589	-1	q42.2	C1orf198	47.8	protein_coding		5161	68881.6	0.0423529	0.00818695	5.17321	2.30101e-07	2.50795e-06
16501	ENSG00000287839	novel transcript	chr1	155626757	155637604	-1	q22		42.52	lncRNA		1259	318.682	-0.0257775	0.00498349	-5.17258	2.30883e-07	2.51518e-06
10989	ENSG00000185379	RAD51 paralog D [Source:HGNC Symbol;Acc:HGNC:9823]	chr17	35092221	35121522	-1	q12	RAD51D	47.17	protein_coding		11282	2181.65	-0.0115764	0.00223871	-5.171	2.3285e-07	2.53531e-06
4711	ENSG00000129682	fibroblast growth factor 13 [Source:HGNC Symbol;Acc:HGNC:3670]	chrX	138614727	139222777	-1	q27.1	FGF13	39.07	protein_coding		20737	898.33	0.0639179	0.0123629	5.17014	2.33923e-07	2.54568e-06
7440	ENSG00000156113	potassium calcium-activated channel subfamily M alpha 1 [Source:HGNC Symbol;Acc:HGNC:6284]	chr10	76869601	77638369	-1	q22.3	KCNMA1	43.94	protein_coding		39437	3830.41	-0.0134469	0.00260115	-5.16958	2.34617e-07	2.55193e-06
9629	ENSG00000172508	carnosine synthase 1 [Source:HGNC Symbol;Acc:HGNC:29268]	chr11	67414968	67425607	1	q13.2	CARNS1	62.67	protein_coding		5670	5701.69	0.0593868	0.0114976	5.16516	2.40231e-07	2.61165e-06
6076	ENSG00000140575	IQ motif containing GTPase activating protein 1 [Source:HGNC Symbol;Acc:HGNC:6110]	chr15	90388242	90502239	1	q26.1	IQGAP1	40.76	protein_coding		11507	13854.1	-0.042445	0.0082202	-5.1635	2.42374e-07	2.6336e-06
5938	ENSG00000139278	GLI pathogenesis related 1 [Source:HGNC Symbol;Acc:HGNC:17001]	chr12	75480753	75503863	1	q21.2	GLIPR1	37.72	protein_coding		6210	10552.5	-0.0232998	0.00451372	-5.162	2.44321e-07	2.65339e-06
17005	novelGene_3557	NA	NA	NA	NA	NA	NA	NA	NA	NA	NA	NA	105.127	-0.0666008	0.0129074	-5.15991	2.47073e-07	2.68192e-06
1234	ENSG00000083454	purinergic receptor P2X 5 [Source:HGNC Symbol;Acc:HGNC:8536]	chr17	3672199	3696240	-1	p13.2	P2RX5	57.89	protein_coding		4026	3730.49	0.0272568	0.00528276	5.15957	2.4752e-07	2.68539e-06
14902	ENSG00000259426	novel transcript, antisense to PAQR5	chr15	69396904	69415029	-1	q23		45.33	lncRNA		4717	1185.69	0.0261747	0.00507395	5.15866	2.4873e-07	2.69714e-06
12861	ENSG00000225398	phosphoglucomutase 5 pseudogene 4 [Source:HGNC Symbol;Acc:HGNC:49605]	chr2	113541937	113563298	1	q14.1	PGM5P4	40.75	unprocessed_pseudogene		445	31.0935	0.109667	0.0212607	5.1582	2.4934e-07	2.70237e-06
4172	ENSG00000123570	RAB9B, member RAS oncogene family [Source:HGNC Symbol;Acc:HGNC:14090]	chrX	103822327	103832257	-1	q22.2	RAB9B	39.76	protein_coding		3772	452.074	0.0646574	0.0125394	5.15636	2.51798e-07	2.72762e-06
598	ENSG00000058866	diacylglycerol kinase gamma [Source:HGNC Symbol;Acc:HGNC:2853]	chr3	186105668	186362234	-1	q27.3	DGKG	44.7	protein_coding		10975	452.933	0.0454242	0.0088105	5.1557	2.52691e-07	2.7359e-06
2294	ENSG00000104549	squalene epoxidase [Source:HGNC Symbol;Acc:HGNC:11279]	chr8	124998497	125022283	1	q24.13	SQLE	37.59	protein_coding		4305	12811.2	0.0297581	0.00577518	5.15276	2.56679e-07	2.77765e-06
2686	ENSG00000107821	Kazal type serine peptidase inhibitor domain 1 [Source:HGNC Symbol;Acc:HGNC:25460]	chr10	101061989	101068131	1	q24.31	KAZALD1	58.72	protein_coding		4171	2588.84	-0.0171118	0.00332196	-5.15111	2.58951e-07	2.80081e-06
11944	ENSG00000198756	collagen beta(1-O)galactosyltransferase 2 [Source:HGNC Symbol;Acc:HGNC:16790]	chr1	183929854	184037729	-1	q25.3	COLGALT2	40.44	protein_coding		7806	472.915	0.0170383	0.0033085	5.14986	2.60685e-07	2.81813e-06
5386	ENSG00000135486	heterogeneous nuclear ribonucleoprotein A1 [Source:HGNC Symbol;Acc:HGNC:5031]	chr12	54280193	54287088	1	q13.13	HNRNPA1	42.13	protein_coding		6697	165047	-0.020339	0.00395175	-5.14683	2.64929e-07	2.86256e-06
11865	ENSG00000198417	metallothionein 1F [Source:HGNC Symbol;Acc:HGNC:7398]	chr16	56657731	56660698	1	q13	MT1F	51.79	protein_coding		1852	303.378	-0.0576119	0.0111948	-5.14629	2.65692e-07	2.86933e-06
16317	ENSG00000285752_ENSG00000228397	NA	NA	NA	NA	NA	NA	NA	NA	NA	NA	NA	867.379	-0.0322812	0.00627355	-5.1456	2.6666e-07	2.87833e-06
9541	ENSG00000171863	ribosomal protein S7 [Source:HGNC Symbol;Acc:HGNC:10440]	chr2	3575260	3580920	1	p25.3	RPS7	44.62	protein_coding		5529	194903	-0.0114556	0.00222636	-5.14546	2.6687e-07	2.87913e-06
7097	ENSG00000151572	anoctamin 4 [Source:HGNC Symbol;Acc:HGNC:23837]	chr12	100717526	101128641	1	q23.1	ANO4	39.06	protein_coding		4997	468.406	-0.0374156	0.00727449	-5.1434	2.69811e-07	2.90938e-06
21057	novelGene_ENSG00000235363_AS	NA	NA	NA	NA	NA	NA	NA	NA	NA	NA	NA	5616.2	-0.016152	0.00314047	-5.14319	2.70111e-07	2.91113e-06
3562	ENSG00000116560	splicing factor proline and glutamine rich [Source:HGNC Symbol;Acc:HGNC:10774]	chr1	35176378	35193145	-1	p34.3	SFPQ	41.82	protein_coding		7419	21810.1	-0.0134876	0.00262263	-5.14276	2.70728e-07	2.9163e-06
2994	ENSG00000111077	tensin 2 [Source:HGNC Symbol;Acc:HGNC:19737]	chr12	53046969	53064379	1	q13.13	TNS2	60.28	protein_coding		7964	9768.94	-0.0100017	0.0019453	-5.14147	2.72604e-07	2.93502e-06
13124	ENSG00000228812	LAMA5 antisense RNA 1 [Source:HGNC Symbol;Acc:HGNC:40334]	chr20	62352995	62356480	1	q13.33	LAMA5-AS1	65.92	lncRNA		843	70.3385	0.0483578	0.00940605	5.14114	2.73072e-07	2.93857e-06
21094	novelGene_ENSG00000240065_AS	NA	NA	NA	NA	NA	NA	NA	NA	NA	NA	NA	105.864	-0.0286801	0.00557865	-5.14104	2.73217e-07	2.93864e-06
6659	ENSG00000146122_ENSG00000281969	NA	NA	NA	NA	NA	NA	NA	NA	NA	NA	NA	12417.2	-0.0351778	0.00684382	-5.14009	2.74614e-07	2.95217e-06
6177	ENSG00000141524	transmembrane channel like 6 [Source:HGNC Symbol;Acc:HGNC:18021]	chr17	78107397	78132407	-1	q25.3	TMC6	60.67	protein_coding		11730	270.121	0.104748	0.0203848	5.13854	2.76881e-07	2.97503e-06
17650	novelGene_7197	NA	NA	NA	NA	NA	NA	NA	NA	NA	NA	NA	369.009	0.0499335	0.00971964	5.13738	2.78594e-07	2.99192e-06
9178	ENSG00000169180	exportin 6 [Source:HGNC Symbol;Acc:HGNC:19733]	chr16	28097976	28211965	-1	p12.1	XPO6	43.81	protein_coding		7113	9606.65	-0.0116342	0.00226466	-5.13727	2.78753e-07	2.99211e-06
2908	ENSG00000110031	leupaxin [Source:HGNC Symbol;Acc:HGNC:14061]	chr11	58526871	58578220	-1	q12.1	LPXN	38.55	protein_coding		2467	7167.84	-0.0180989	0.0035233	-5.13691	2.79296e-07	2.99643e-06
6622	ENSG00000145794	multiple EGF like domains 10 [Source:HGNC Symbol;Acc:HGNC:29634]	chr5	127290796	127465737	1	q23.2	MEGF10	38.94	protein_coding		9042	8659.88	0.0254351	0.00495249	5.13583	2.80908e-07	3.0122e-06
20368	novelGene_ENSG00000172995_AS	NA	NA	NA	NA	NA	NA	NA	NA	NA	NA	NA	369.582	0.0480281	0.00935701	5.13284	2.85397e-07	3.05879e-06
8776	ENSG00000166793	yippee like 4 [Source:HGNC Symbol;Acc:HGNC:18328]	chr11	57645087	57649944	-1	q12.1	YPEL4	55.21	protein_coding		4460	234.747	-0.0246075	0.00479635	-5.13045	2.89049e-07	3.09637e-06
17334	novelGene_5378	NA	NA	NA	NA	NA	NA	NA	NA	NA	NA	NA	349.36	0.084842	0.0165448	5.12803	2.92797e-07	3.13494e-06
871	ENSG00000070501	DNA polymerase beta [Source:HGNC Symbol;Acc:HGNC:9174]	chr8	42338454	42371808	1	p11.21	POLB	40.44	protein_coding		4106	8961.45	0.0206358	0.00402466	5.12733	2.9388e-07	3.14495e-06
7599	ENSG00000157985	ArfGAP with GTPase domain, ankyrin repeat and PH domain 1 [Source:HGNC Symbol;Acc:HGNC:16922]	chr2	235494043	236131800	1	q37.2	AGAP1	47.33	protein_coding		13956	6585.13	0.012645	0.00246664	5.12639	2.95356e-07	3.15914e-06
5176	ENSG00000133816	microtubule associated monooxygenase, calponin and LIM domain containing 2 [Source:HGNC Symbol;Acc:HGNC:24693]	chr11	12094008	12359144	1	p15.3	MICAL2	45.98	protein_coding		20192	13432.3	-0.0257058	0.00501566	-5.1251	2.97377e-07	3.17916e-06
16736	novelGene_197	NA	NA	NA	NA	NA	NA	NA	NA	NA	NA	NA	6987.7	0.0237184	0.00462806	5.12491	2.97674e-07	3.18039e-06
2010	ENSG00000101670	lipase G, endothelial type [Source:HGNC Symbol;Acc:HGNC:6623]	chr18	49560699	49599185	1	q21.1	LIPG	47.91	protein_coding		13089	291.319	0.0861391	0.0168082	5.12484	2.97792e-07	3.18039e-06
7156	ENSG00000152240	HAUS augmin like complex subunit 1 [Source:HGNC Symbol;Acc:HGNC:25174]	chr18	46104378	46128333	1	q21.1	HAUS1	41.25	protein_coding		2119	4161.31	-0.0312852	0.00610702	-5.12282	3.00992e-07	3.21296e-06
428	ENSG00000040275	spindle apparatus coiled-coil protein 1 [Source:HGNC Symbol;Acc:HGNC:26010]	chr5	169583636	169604778	1	q35.1	SPDL1	37.27	protein_coding		4775	2652.08	-0.0516931	0.010094	-5.12118	3.03636e-07	3.23955e-06
15549	ENSG00000269729	novel transcript	chr19	46163893	46180647	-1	q13.32		45.19	lncRNA		849	75.7175	-0.0512454	0.0100071	-5.12093	3.04031e-07	3.24213e-06
6604	ENSG00000145632	polo like kinase 2 [Source:HGNC Symbol;Acc:HGNC:19699]	chr5	58453982	58460139	-1	q11.2	PLK2	41.73	protein_coding		4647	16534.7	-0.0111879	0.00218527	-5.11966	3.06085e-07	3.26239e-06
14438	ENSG00000253455	novel transcript	chr8	48620465	48623895	1	q11.21		47.57	lncRNA		289	54.743	-0.0613695	0.0119976	-5.11515	3.13498e-07	3.33973e-06
4356	ENSG00000125648	solute carrier family 25 member 23 [Source:HGNC Symbol;Acc:HGNC:19375]	chr19	6436079	6465203	-1	p13.3	SLC25A23	52.6	protein_coding		4881	5335.11	0.0160064	0.00313089	5.1124	3.18091e-07	3.38696e-06
2984	ENSG00000110925	cysteine and serine rich nuclear protein 2 [Source:HGNC Symbol;Acc:HGNC:16006]	chr12	51061205	51083664	-1	q13.12	CSRNP2	46.64	protein_coding		5230	8242.62	0.00946452	0.00185397	5.105	3.30794e-07	3.52045e-06
16401	ENSG00000286492	novel transcript, antisense to PHLDB2and PLCXD2	chr3	111835723	111860730	-1	q13.2		41.36	lncRNA		247	15.9581	-0.067144	0.0131537	-5.10457	3.31539e-07	3.52546e-06
10259	ENSG00000178104	phosphodiesterase 4D interacting protein [Source:HGNC Symbol;Acc:HGNC:15580]	chr1	148808181	149048286	1	q21.2	PDE4DIP	41	protein_coding		27623	35116.9	0.0253931	0.0049746	5.10454	3.31597e-07	3.52546e-06
15578	ENSG00000270069	miR222/221 cluster host gene [Source:HGNC Symbol;Acc:HGNC:49555]	chrX	45745211	45770274	-1	p11.3	MIR222HG	37.99	lncRNA		2785	559.504	-0.0387813	0.00760026	-5.10264	3.34953e-07	3.55935e-06
10068	ENSG00000176393	arginyl aminopeptidase [Source:HGNC Symbol;Acc:HGNC:10078]	chr1	201982372	202006147	1	q32.1	RNPEP	48.75	protein_coding		3455	8861.45	-0.0118743	0.00232755	-5.10162	3.3676e-07	3.57677e-06
4746	ENSG00000130203	apolipoprotein E [Source:HGNC Symbol;Acc:HGNC:613]	chr19	44905791	44909393	1	q13.32	APOE	61.06	protein_coding		2154	12133.6	0.0330729	0.00648396	5.10074	3.38336e-07	3.59171e-06
[truncated: 19,606 more rows]

## Sheet: Sheet2_GSEA 0-3
	ID	Description	setSize	enrichmentScore	NES	pvalue	p.adjust	qvalue	rank	leading_edge	core_enrichment
MITOTIC METAPHASE AND ANAPHASE	MITOTIC METAPHASE AND ANAPHASE	MITOTIC METAPHASE AND ANAPHASE	219	-0.73403	-2.32632	1e-10	1.59462e-08	1.40891e-08	1163	tags=28%, list=9%, signal=26%	ENSG00000163002/ENSG00000110200/ENSG00000072501/ENSG00000155561/ENSG00000179051/ENSG00000175216/ENSG00000120802/ENSG00000149636/ENSG00000167553/ENSG00000174442/ENSG00000100401/ENSG00000102384/ENSG00000075188/ENSG00000127824/ENSG00000121621/ENSG00000095319/ENSG00000163535/ENSG00000100749/ENSG00000188229/ENSG00000031691/ENSG00000142856/ENSG00000166451/ENSG00000040275/ENSG00000072864/ENSG00000204264…
MITOTIC PROMETAPHASE	MITOTIC PROMETAPHASE	MITOTIC PROMETAPHASE	184	-0.739759	-2.31827	1e-10	1.59462e-08	1.40891e-08	1209	tags=35%, list=10%, signal=32%	ENSG00000175279/ENSG00000152082/ENSG00000101639/ENSG00000151849/ENSG00000072501/ENSG00000143924/ENSG00000179051/ENSG00000175216/ENSG00000149636/ENSG00000167553/ENSG00000174442/ENSG00000136824/ENSG00000100401/ENSG00000102384/ENSG00000075188/ENSG00000249115/ENSG00000127824/ENSG00000121621/ENSG00000163535/ENSG00000136811/ENSG00000188229/ENSG00000126001/ENSG00000031691/ENSG00000110274/ENSG00000142856…
MITOTIC SPINDLE CHECKPOINT	MITOTIC SPINDLE CHECKPOINT	MITOTIC SPINDLE CHECKPOINT	105	-0.805318	-2.31088	1e-10	1.59462e-08	1.40891e-08	1046	tags=39%, list=8%, signal=36%	ENSG00000179051/ENSG00000175216/ENSG00000149636/ENSG00000174442/ENSG00000100401/ENSG00000102384/ENSG00000075188/ENSG00000121621/ENSG00000163535/ENSG00000031691/ENSG00000142856/ENSG00000166451/ENSG00000040275/ENSG00000072864/ENSG00000129810/ENSG00000151725/ENSG00000117724/ENSG00000164109/ENSG00000125450/ENSG00000149503/ENSG00000153044/ENSG00000123219/ENSG00000156970/ENSG00000115163/ENSG00000169679…
SEPARATION OF SISTER CHROMATIDS	SEPARATION OF SISTER CHROMATIDS	SEPARATION OF SISTER CHROMATIDS	175	-0.74285	-2.29565	1e-10	1.59462e-08	1.40891e-08	1046	tags=28%, list=8%, signal=26%	ENSG00000179051/ENSG00000175216/ENSG00000149636/ENSG00000167553/ENSG00000174442/ENSG00000100401/ENSG00000102384/ENSG00000075188/ENSG00000127824/ENSG00000121621/ENSG00000163535/ENSG00000188229/ENSG00000031691/ENSG00000142856/ENSG00000166451/ENSG00000040275/ENSG00000072864/ENSG00000204264/ENSG00000129810/ENSG00000151725/ENSG00000117724/ENSG00000164109/ENSG00000240065/ENSG00000125450/ENSG00000149503…
[truncated: 119 more rows]

## Sheet: Sheet3_DGE 3-5
	Gene_stable_ID	Gene_description	Chromosome_scaffold_name	Gene_start_bp	Gene_end_bp	Strand	Karyotype_band	Gene_name	Gene_GC_content	Gene_type	miRBase_transcript_name_ID	Gene_Length	baseMean	log2FoldChange	lfcSE	stat	pvalue	padj
11136	ENSG00000186470	butyrophilin subfamily 3 member A2 [Source:HGNC Symbol;Acc:HGNC:1139]	chr6	26365159	26378320	1	p22.2	BTN3A2	44.34	protein_coding		7042	4988.84	0.0249565	0.00215375	11.5875	4.77076e-31	9.75192e-27
[truncated: 21,580 more rows]

## Sheet: Sheet4_GSEA 3-5
	ID	Description	setSize	enrichmentScore	NES	pvalue	p.adjust	qvalue	rank	leading_edge	core_enrichment
[truncated: 99 more rows]

[truncated: 20 more sheets: Sheet5_LRT-HC 0-5, Sheet6_ORA 0-5, Sheet7_DTU 0-3, Sheet8_DTU 0-3_ORA, Sheet9_LRT-HC 0-5 (SPLICING), Sheet10_ORA 0-5 (SPLICING), Sheet11_New biotipe for ESMFold, Sheet12_Down(Isoform)_RNA, Sheet13_UpDown(Isoform)_RNA, Sheet14_EarlyUp(Isoform)_RNA, Sheet15_Up(Isoform)_RNA, Sheet16_Mix(Isoform)_RNA, Sheet17_Down(Iso)_RNAdown_ORA, Sheet18_Down(Iso)_RNAup_ORA, Sheet19_UpDown(Iso)_RNAdown_ORA, Sheet20_UpDown(Iso)_RNAup_ORA, Sheet21_EarlyUp(Iso)_RNAdown_OR, Sheet22_Up(Iso)_RNAdown_ORA, Sheet23_Up(Iso)_RNAup_ORA, Sheet24_Mix(Iso)_RNAdown_ORA]
